# Supplementary material for: Reactive astrocytes in ALS display diminished intron retention
Source: Nucleic Acids Res. 2021 Mar 4;49(6):3168–84. doi: 10.1093/nar/gkab115 (PMC8034657; doi:10.1093/nar/gkab115)
Supplement: gkab115_Supplemental_Files [file gkab115_supplemental_files.zip]

Archive with 2 entries (2 files):
- Supplement Figures. Reactive astrocytes in ALS models display dysregulated IR.pdf
- Supplement Tables. Reactive astrocytes in ALS models display diminshed IR.xlsx
