# Supplementary material for: Reactive astrocytes in ALS display diminished intron retention
Source: Nucleic Acids Res. 2021 Mar 4;49(6):3168–84. doi: 10.1093/nar/gkab115 (PMC8034657; doi:10.1093/nar/gkab115)
Supplement: gkab115_Supplemental_Files [file gkab115_supplemental_files.zip › Supplement Tables. Reactive astrocytes in ALS models display diminshed IR.xlsx]

## Sheet: S1. Datasets summary
Cell type	Dataset	Accession number	Condition	Mean sequencing depth per sample	Single / Paired end	Read lengths	Repeats
iPSC derived astrocyte, including nuclear & cytoplasmic fractions	Ziff et al	GSE160133	VCP	129M	paired	100	2 mutant (p.R155C and p.R191Q) and 2 control lines. Each sample was sequenced over 5 sequencing lanes.
iPSC derived astrocyte	Tyzack et al	GSE102904	SOD1	10M	single	60	1 mutant and 2 control lines
iPSC derived astrocyte	Birger et al	GSE142730	C9orf72	45M	single	50	2 mutant and 2 control lines
iPSC derived astrocyte CD49f+	Barbar et al	syn21861181	Cytokine-sitmulated reactivity (TNFɑ, IL-1ɑ, and C1q)	35M	paired	150	3 treated and 3 untreated lines
Mouse spinal cord astrocyte isolated	Peng et al	GSE156542	TARDBP knockout	38M	paired	150	4 knockout and 4 control samples
Mouse spinal cord astrocyte isolated	Sun et al	GSE74724	SOD1 (TRAP-seq)	45M	single	50	4 mutant and 6 control samples

## Sheet: S2. Quality control of RNA sequ
Sample Name	% rRNA	% Trimmed	M Seqs	% Assigned	% Aligned	5'-3' bias	% GC	Length
cytoplasmic_R191Q_run1_lane6	0	0.024	40.2	0.857	0.955	1.31	0.48	101 bp
cytoplasmic_R191Q_run1_lane8	0	0.022	15.8	0.858	0.954	1.25	0.49	101 bp
cytoplasmic_R191Q_run2_lane6	0	0.02	23	0.849	0.954	1.2	0.51	101 bp
cytoplasmic_R191Q_run2_lane7	0	0.02	23.5	0.847	0.953	1.22	0.5	101 bp
cytoplasmic_R191Q_run2_lane8	0	0.016	22.9	0.846	0.953	1.27	0.51	101 bp
cytoplasmic_ctrl1_run1_lane6	0	0.022	39.1	0.787	0.955	1.26	0.48	101 bp
cytoplasmic_ctrl1_run1_lane8	0	0.023	15.3	0.788	0.955	1.21	0.47	101 bp
cytoplasmic_ctrl1_run2_lane6	0	0.034	22.1	0.768	0.938	1.15	0.52	101 bp
cytoplasmic_ctrl1_run2_lane7	0	0.03	22.6	0.767	0.938	1.18	0.51	101 bp
cytoplasmic_ctrl1_run2_lane8	0	0.035	22	0.766	0.937	1.19	0.52	101 bp
cytoplasmic_ctrl2_run1_lane7	0	0.024	44.4	0.835	0.949	1.26	0.49	101 bp
cytoplasmic_ctrl2_run1_lane8	0	0.027	18.1	0.836	0.949	1.2	0.49	101 bp
cytoplasmic_ctrl2_run2_lane6	0	0.025	21.8	0.78	0.938	1.26	0.51	101 bp
cytoplasmic_ctrl2_run2_lane7	0	0.025	22.3	0.779	0.938	1.24	0.5	101 bp
cytoplasmic_ctrl2_run2_lane8	0	0.03	21.7	0.779	0.938	1.22	0.51	101 bp
cytoplasmic_R155C_run1_lane6	0	0.02	34.7	0.847	0.955	1.24	0.5	101 bp
cytoplasmic_R155C_run1_lane7	0	0.031	39.8	0.84	0.948	1.25	0.48	101 bp
cytoplasmic_R155C_run1_lane8	0	0.023	13.6	0.848	0.954	1.24	0.5	101 bp
cytoplasmic_R155C_run1_lane9	0	0.028	16.2	0.842	0.949	1.31	0.47	101 bp
cytoplasmic_R155C_run2_lane6	0	0.025	21.9	0.76	0.935	1.25	0.51	101 bp
cytoplasmic_R155C_run2_lane7	0	0.021	22.4	0.759	0.935	1.22	0.51	101 bp
cytoplasmic_R155C_run2_lane8	0	0.021	21.9	0.76	0.935	1.24	0.5	101 bp
nuclear_R191Q_run2_lane6	0	0.032	24.1	0.686	0.954	1.08	0.5	101 bp
nuclear_R191Q_run2_lane7	0	0.032	24.6	0.686	0.954	1.13	0.5	101 bp
nuclear_R191Q_run2_lane8	0	0.037	24	0.686	0.954	1.09	0.5	101 bp
nuclear_ctrl1_run1_lane7	0	0.018	42.1	0.643	0.95	1.1	0.46	101 bp
nuclear_ctrl1_run1_lane8	0	0.021	17.7	0.643	0.949	1.12	0.46	101 bp
nuclear_ctrl1_run2_lane6	0	0.025	24.2	0.64	0.945	1.07	0.5	101 bp
nuclear_ctrl1_run2_lane7	0	0.025	24.8	0.64	0.945	1.11	0.5	101 bp
nuclear_ctrl1_run2_lane8	0	0.031	24.2	0.639	0.944	1.12	0.49	101 bp
nuclear_ctrl2_run1_lane7	0	0.02	45.7	0.695	0.954	1.11	0.49	101 bp
nuclear_ctrl2_run1_lane8	0	0.017	19	0.695	0.953	1.13	0.49	101 bp
nuclear_ctrl2_run2_lane6	0	0.022	23.3	0.687	0.952	1.08	0.5	101 bp
nuclear_ctrl2_run2_lane7	0	0.022	23.9	0.687	0.952	1.07	0.5	101 bp
nuclear_ctrl2_run2_lane8	0	0.022	23.1	0.686	0.952	1.07	0.5	101 bp
nuclear_R155C_run1_lane7	0	0.022	48.1	0.65	0.954	1.11	0.49	101 bp
nuclear_R155C_run1_lane8	0	0.022	20.3	0.648	0.951	1.14	0.48	101 bp
nuclear_R155C_run2_lane6	0	0.029	25	0.66	0.953	1.13	0.5	101 bp
nuclear_R155C_run2_lane7	0	0.025	25.6	0.66	0.953	1.08	0.5	101 bp
nuclear_R155C_run2_lane8	0	0.03	24.9	0.66	0.953	1.13	0.5	101 bp
whole_R191Q_run1_lane6	0	0.022	43.6	0.783	0.946	1.24	0.5	101 bp
whole_R191Q_run1_lane8	0	0.027	17.2	0.783	0.944	1.28	0.49	101 bp
whole_R191Q_run2_lane6	0	0.021	21.6	0.732	0.945	1.28	0.52	101 bp
whole_R191Q_run2_lane7	0	0.025	22.1	0.731	0.944	1.23	0.51	101 bp
whole_R191Q_run2_lane8	0	0.021	21.5	0.731	0.944	1.27	0.52	101 bp
whole_ctrl1_run1_lane6	0	0.026	39	0.739	0.949	1.19	0.49	101 bp
whole_ctrl1_run1_lane8	0	0.026	15.2	0.739	0.948	1.24	0.49	101 bp
whole_ctrl1_run2_lane6	0	0.024	21.1	0.737	0.944	1.17	0.5	101 bp
whole_ctrl1_run2_lane7	0	0.02	21.6	0.736	0.944	1.23	0.5	101 bp
whole_ctrl1_run2_lane8	0	0.025	21	0.737	0.943	1.19	0.49	101 bp
whole_ctrl2_run1_lane6	0	0.026	44	0.752	0.944	1.24	0.46	101 bp
whole_ctrl2_run1_lane8	0	0.029	17.4	0.753	0.943	1.27	0.46	101 bp
whole_ctrl2_run2_lane6	0	0.033	21.2	0.709	0.941	1.24	0.5	101 bp
whole_ctrl2_run2_lane7	0	0.03	21.6	0.708	0.94	1.21	0.49	101 bp
whole_ctrl2_run2_lane8	0	0.034	21.2	0.709	0.941	1.2	0.5	101 bp
whole_R155C_run1_lane6	0	0.026	49.4	0.767	0.952	1.2	0.49	101 bp
whole_R155C_run1_lane8	0	0.027	19.3	0.766	0.951	1.25	0.49	101 bp
whole_R155C_run2_lane6	0	0.026	19.7	0.731	0.945	1.22	0.5	101 bp
whole_R155C_run2_lane7	0	0.023	20.2	0.731	0.945	1.19	0.5	101 bp
whole_R155C_run2_lane8	0	0.027	19.7	0.731	0.945	1.21	0.49	101 bp

## Sheet: S3. Differentially expressed ge
gene_name	ensembl_ID	baseMean	log2FoldChange	lfcSE	stat	pvalue	padj
TMEM132D	ENSG00000151952	3052.68	-10.2408	0.956616	-10.7053	9.61e-27	2.26e-22
FAM107A	ENSG00000168309	681.218	-4.80883	0.471061	-10.2085	1.82e-24	2.13e-20
SLC15A4	ENSG00000139370	1273.88	-11.3454	1.17355	-9.6676	4.14e-22	3.24e-18		Differentially expressed genes between VCP over control whole cell astrocytes (FDR < 0.05)
GATD3A	ENSG00000160221	101.878	5.13523	0.713548	7.19676	6.17e-13	2.9e-09
U2AF1L5	ENSG00000275895	110.816	6.74281	0.93335	7.22431	5.04e-13	2.9e-09
FOXG1	ENSG00000176165	3432.36	-8.49207	1.1892	-7.14101	9.26e-13	3.44e-09
AL133216.2	ENSG00000276805	193.028	4.04599	0.567683	7.1272	1.02e-12	3.44e-09
CHCHD2	ENSG00000106153	3214.51	7.45575	1.05301	7.08044	1.44e-12	4.22e-09
SMOC1	ENSG00000198732	197.222	-4.24848	0.614072	-6.91853	4.56e-12	1.19e-08
TMEM132C	ENSG00000181234	152.241	-10.734	1.57199	-6.82828	8.59e-12	2.02e-08
HSD17B7P2	ENSG00000099251	172.823	7.80604	1.1542	6.76315	1.35e-11	2.88e-08
REC8	ENSG00000100918	5213.47	-2.91224	0.450706	-6.46149	1.04e-10	2.03e-07
IL21-AS1	ENSG00000227145	98.4598	-4.25589	0.661809	-6.43068	1.27e-10	2.3e-07
RCN1P2	ENSG00000214455	150.625	-3.81993	0.601061	-6.35532	2.08e-10	3.49e-07
CSAG3	ENSG00000268916	146.615	4.94339	0.779227	6.34397	2.24e-10	3.51e-07
NKX2-5	ENSG00000183072	356.882	4.93713	0.794354	6.21528	5.12e-10	7.52e-07
C5orf17	ENSG00000248874	122.298	-10.418	1.71892	-6.06079	1.35e-09	1.87e-06
FMOD	ENSG00000122176	205.375	4.89914	0.812398	6.03046	1.63e-09	1.97e-06
PSPHP1	ENSG00000226278	77.1975	7.22517	1.19571	6.04257	1.52e-09	1.97e-06
FENDRR	ENSG00000268388	121.698	6.28725	1.04329	6.02638	1.68e-09	1.97e-06
GLT1D1	ENSG00000151948	86.9077	-9.92516	1.6841	-5.89347	3.78e-09	4.04e-06
FOXL2	ENSG00000183770	204.636	4.06517	0.689684	5.89425	3.76e-09	4.04e-06
SLC34A2	ENSG00000157765	1343.33	-3.05421	0.523929	-5.82943	5.56e-09	5.68e-06
GJB2	ENSG00000165474	1697.14	3.84069	0.672726	5.70913	1.14e-08	1.07e-05
FOXL2NB	ENSG00000206262	370.901	3.7517	0.656975	5.71057	1.13e-08	1.07e-05
AC104692.2	ENSG00000270405	64.373	9.41468	1.65461	5.68996	1.27e-08	1.15e-05
LINC01206	ENSG00000242512	703.828	-4.67518	0.824769	-5.66847	1.44e-08	1.25e-05
GJA5	ENSG00000265107	99.6681	7.59501	1.34612	5.64213	1.68e-08	1.41e-05
IGFL2-AS1	ENSG00000268621	160.482	3.37605	0.607344	5.55871	2.72e-08	2.2e-05
PI15	ENSG00000137558	17417.5	-4.80053	0.864793	-5.55108	2.84e-08	2.22e-05
CDH1	ENSG00000039068	376.15	-2.63943	0.490286	-5.38345	7.31e-08	5.54e-05
ERAP2	ENSG00000164308	1672.63	2.68348	0.501731	5.34844	8.87e-08	6.51e-05
CALB2	ENSG00000172137	2103.17	2.67706	0.505435	5.29654	1.18e-07	8.4e-05
OTX2	ENSG00000165588	1201.98	-7.44277	1.40837	-5.28466	1.26e-07	8.51e-05
C6orf223	ENSG00000181577	175.628	-3.79573	0.718869	-5.28015	1.29e-07	8.51e-05
KRT81	ENSG00000205426	421.273	3.06033	0.580338	5.27335	1.34e-07	8.51e-05
C4orf54	ENSG00000248713	203.204	2.84253	0.538977	5.27393	1.34e-07	8.51e-05
AC108704.2	ENSG00000279500	74.0413	-8.2516	1.5744	-5.2411	1.6e-07	9.87e-05
AC007424.1	ENSG00000257501	334.209	-6.72601	1.2894	-5.21637	1.82e-07	0.00011
TEK	ENSG00000120156	778.525	-2.83241	0.548394	-5.16492	2.41e-07	0.000141
GTF2H2B	ENSG00000226259	46.2888	5.13372	0.99595	5.1546	2.54e-07	0.000146
AC063938.1	ENSG00000241754	44.3144	-8.95347	1.74177	-5.14044	2.74e-07	0.000153
PRDM16-DT	ENSG00000177133	209.095	-4.63972	0.904159	-5.13153	2.87e-07	0.000157
TACR1	ENSG00000115353	621.356	3.26182	0.644638	5.05992	4.19e-07	0.000224
GAD2	ENSG00000136750	64.8961	-4.71597	0.933087	-5.05416	4.32e-07	0.000226
ASPN	ENSG00000106819	2689.46	5.20438	1.03141	5.0459	4.51e-07	0.000231
C3orf80	ENSG00000180044	183.811	2.4802	0.501777	4.94285	7.7e-07	0.000385
GPRC5D-AS1	ENSG00000247498	41.7676	-6.3893	1.29367	-4.9389	7.86e-07	0.000385
DDIT4	ENSG00000168209	4960.28	2.64364	0.536802	4.92479	8.44e-07	0.000405
HLA-DQA2	ENSG00000237541	173.249	-4.79534	0.977731	-4.90455	9.36e-07	0.00044
KCNE4	ENSG00000152049	620.489	2.80503	0.577171	4.85997	1.17e-06	0.00053
BBOX1-AS1	ENSG00000254560	249.815	2.62435	0.539667	4.8629	1.16e-06	0.00053
TLX1	ENSG00000107807	29.4583	8.28691	1.71035	4.84516	1.27e-06	0.000561
AC091812.1	ENSG00000231317	45.1922	4.21642	0.87198	4.83545	1.33e-06	0.000578
DPP6	ENSG00000130226	1551.44	-5.51613	1.1448	-4.8184	1.45e-06	0.000618
PPP1R3C	ENSG00000119938	3131.62	4.46902	0.937182	4.76857	1.86e-06	0.000778
FEZF1-AS1	ENSG00000230316	278.337	-3.80207	0.802508	-4.73773	2.16e-06	0.000891
PLN	ENSG00000198523	779.44	4.68348	0.996372	4.70053	2.59e-06	0.00105108
LINC01081	ENSG00000268754	29.0786	8.26773	1.76705	4.67883	2.89e-06	0.00114887
SIRPB1	ENSG00000101307	26.051	8.10949	1.73521	4.6735	2.96e-06	0.00115724
GABRB2	ENSG00000145864	314.767	-5.06279	1.08399	-4.6705	3e-06	0.00115724
DLX3	ENSG00000064195	133.108	3.01959	0.649676	4.64784	3.35e-06	0.00127104
LIX1	ENSG00000145721	5528.25	-4.52479	0.982023	-4.60762	4.07e-06	0.00151893
LRRC3B	ENSG00000179796	202.724	-4.72914	1.04506	-4.52522	6.03e-06	0.00221481
AL355916.1	ENSG00000232774	169.041	4.92542	1.09141	4.51291	6.39e-06	0.00231125
ABCA13	ENSG00000179869	475.081	-2.44563	0.545448	-4.48371	7.34e-06	0.0026113
PTPRN	ENSG00000054356	5812.69	3.14155	0.701268	4.47982	7.47e-06	0.00261963
FOXA1	ENSG00000129514	107.085	3.6425	0.822746	4.42725	9.54e-06	0.00326616
HOXB9	ENSG00000170689	307.681	4.32585	0.977336	4.42616	9.59e-06	0.00326616
RSPO3	ENSG00000146374	250.392	4.44117	1.01214	4.38792	1.14e-05	0.00384099
BMP5	ENSG00000112175	48.7266	-9.09037	2.07456	-4.38183	1.18e-05	0.00389421
ADAMTS6	ENSG00000049192	4120.2	2.84975	0.6525	4.36743	1.26e-05	0.00410226
AP000428.2	ENSG00000287289	56.4839	3.03222	0.695602	4.35913	1.31e-05	0.00420247
FEZF1	ENSG00000128610	129.209	-3.42448	0.788195	-4.34472	1.39e-05	0.00442751
KCNJ13	ENSG00000115474	158.445	-4.3218	1.00591	-4.29641	1.74e-05	0.00543759
FOXG1-AS1	ENSG00000257126	84.5789	-6.426	1.49675	-4.2933	1.76e-05	0.00544175
FOXF1	ENSG00000103241	415.771	4.62846	1.08552	4.26381	2.01e-05	0.00608161
AC130404.1	ENSG00000256085	18.7105	-7.70952	1.80857	-4.26277	2.02e-05	0.00608161
AC007325.2	ENSG00000277196	164.916	-2.26778	0.532913	-4.25545	2.09e-05	0.0062046
AC087783.1	ENSG00000271369	101.01	-2.75003	0.647507	-4.24711	2.17e-05	0.00635948
SVIL-AS1	ENSG00000224597	741.249	-2.02514	0.477185	-4.24392	2.2e-05	0.00637076
ARX	ENSG00000004848	517.3	-3.40867	0.806033	-4.22895	2.35e-05	0.00664461
ADRB2	ENSG00000169252	116.328	-5.69714	1.34887	-4.22363	2.4e-05	0.00664461
IFITM1	ENSG00000185885	398.898	-2.01517	0.47641	-4.22992	2.34e-05	0.00664461
LINC00648	ENSG00000259129	296.735	-3.39281	0.802845	-4.22598	2.38e-05	0.00664461
JPH3	ENSG00000154118	1500.76	1.80672	0.428725	4.21416	2.51e-05	0.00684907
MSC	ENSG00000178860	2069.91	4.96152	1.17841	4.21035	2.55e-05	0.00688537
ADRA1A	ENSG00000120907	68.2777	-4.78441	1.14196	-4.18965	2.79e-05	0.00739441
PCDHGA3	ENSG00000254245	1396.08	-5.31897	1.26973	-4.18906	2.8e-05	0.00739441
ANGPT1	ENSG00000154188	7214.85	2.79327	0.669524	4.17203	3.02e-05	0.0078809
LINC02487	ENSG00000203688	84.7797	-5.23073	1.25884	-4.15521	3.25e-05	0.00839033
SYTL5	ENSG00000147041	705.849	2.42312	0.584409	4.14628	3.38e-05	0.00862958
PLCE1-AS1	ENSG00000268894	56.5928	-5.00316	1.21135	-4.13023	3.62e-05	0.00915515
CNTN4	ENSG00000144619	271.709	-3.47748	0.842621	-4.12698	3.68e-05	0.00918669
SLC22A3	ENSG00000146477	572.408	4.84798	1.17856	4.11346	3.9e-05	0.00953893
FEZF2	ENSG00000153266	106.686	-6.11112	1.48504	-4.11512	3.87e-05	0.00953893
TM4SF18	ENSG00000163762	178.001	-6.07962	1.47934	-4.10969	3.96e-05	0.00959599
NPPB	ENSG00000120937	2999.3	2.94227	0.717357	4.10154	4.1e-05	0.00983901
SLC35F3	ENSG00000183780	152.505	-3.58141	0.874224	-4.09668	4.19e-05	0.00994642
SUSD2	ENSG00000099994	235.07	-2.14363	0.524215	-4.08922	4.33e-05	0.0101689
ADAMTS8	ENSG00000134917	68.0042	2.58069	0.63178	4.08479	4.41e-05	0.010262
AC055717.1	ENSG00000251536	42.3062	-5.36324	1.3189	-4.06645	4.77e-05	0.0109948
KLHDC7B	ENSG00000130487	478.319	3.53749	0.871831	4.05754	4.96e-05	0.0113119
SLC4A10	ENSG00000144290	125.622	-2.22765	0.550605	-4.04582	5.21e-05	0.0117788
OGN	ENSG00000106809	294.145	2.49378	0.620392	4.01968	5.83e-05	0.0130182
CDH13	ENSG00000140945	4700.2	-2.16254	0.538236	-4.01783	5.87e-05	0.0130182
XIST	ENSG00000229807	25347.6	11.4634	2.85517	4.01496	5.95e-05	0.0130548
PLA2G3	ENSG00000100078	398.198	-5.00845	1.2518	-4.001	6.31e-05	0.0135951
ACTC1	ENSG00000159251	19961.8	2.64736	0.661352	4.00295	6.26e-05	0.0135951
SCIN	ENSG00000006747	169.044	-3.36739	0.842768	-3.99562	6.45e-05	0.0137812
HLA-DQA1	ENSG00000196735	664.394	-4.19246	1.05071	-3.99012	6.6e-05	0.0139779
FGF7	ENSG00000140285	309.797	4.39018	1.10232	3.98268	6.81e-05	0.014294
BMS1P8	ENSG00000260518	82.5566	-6.02887	1.51643	-3.97569	7.02e-05	0.0145904
TXNIP	ENSG00000265972	15557.2	1.86718	0.470986	3.9644	7.36e-05	0.0151638
HSD17B6	ENSG00000025423	312.894	3.13163	0.791315	3.95751	7.57e-05	0.0154476
NPY	ENSG00000122585	934.332	-2.63438	0.66595	-3.95582	7.63e-05	0.0154476
FAM135B	ENSG00000147724	556.96	-12.605	3.20135	-3.93742	8.24e-05	0.016539
AC097462.3	ENSG00000287021	28.3182	-3.77471	0.959571	-3.93375	8.36e-05	0.0166511
AC089987.1	ENSG00000197376	624.247	11.2499	2.86368	3.92847	8.55e-05	0.0168778
FSTL5	ENSG00000168843	50.5706	-3.19121	0.813196	-3.92429	8.7e-05	0.0170307
BRINP2	ENSG00000198797	178.947	-2.39557	0.611763	-3.91584	9.01e-05	0.0173489
AL117339.5	ENSG00000283930	85.639	5.01821	1.28148	3.91593	9.01e-05	0.0173489
PTPRT	ENSG00000196090	113.939	-5.54649	1.41795	-3.91163	9.17e-05	0.0175105
COL4A4	ENSG00000081052	206.127	-5.47582	1.4057	-3.89543	9.8e-05	0.0185726
FAM182A	ENSG00000125804	31.2493	-5.95101	1.53535	-3.876	0.000106	0.0197327
AMIGO2	ENSG00000139211	20976.4	2.27884	0.588103	3.8749	0.000107	0.0197327
OR8S1	ENSG00000284723	70.6439	8.10077	2.09037	3.87527	0.000107	0.0197327
SGPP2	ENSG00000163082	316.102	-2.08301	0.539357	-3.86202	0.000112	0.0206408
DACT2	ENSG00000164488	229.771	-4.61877	1.20595	-3.82997	0.000128	0.0233405
MSC-AS1	ENSG00000235531	946.34	3.79504	0.991623	3.82709	0.00013	0.0234335
IGFBP5	ENSG00000115461	645768	1.82905	0.47869	3.82095	0.000133	0.023842
ZFP3	ENSG00000180787	464.517	-1.88137	0.4931	-3.8154	0.000136	0.0241992
RIBC2	ENSG00000128408	99.8838	-3.43503	0.900869	-3.81302	0.000137	0.0242502
FST	ENSG00000134363	4600.89	3.22902	0.848056	3.80755	0.00014	0.0246073
RARRES2	ENSG00000106538	1398.84	5.51183	1.44958	3.80236	0.000143	0.0249422
PCSK6	ENSG00000140479	264.509	-4.8159	1.27515	-3.77675	0.000159	0.0272479
C12orf54	ENSG00000177627	56.7473	4.12419	1.0918	3.77741	0.000158	0.0272479
HEPH	ENSG00000089472	1367.71	2.13512	0.566702	3.76762	0.000165	0.0280588
COL26A1	ENSG00000160963	6124.07	-2.26374	0.602367	-3.75807	0.000171	0.0289417
RPL13P12	ENSG00000215030	617.094	4.92024	1.31419	3.74393	0.000181	0.0304018
SNX19P3	ENSG00000264570	12.8853	7.09448	1.89692	3.74001	0.000184	0.0306615
AC130456.1	ENSG00000259871	124.05	-3.95184	1.06682	-3.7043	0.000212	0.0350716
IRS4	ENSG00000133124	47.3904	-6.63573	1.79605	-3.69461	0.00022	0.0359299
USP43	ENSG00000154914	462.835	-1.6038	0.434031	-3.69511	0.00022	0.0359299
ODAPH	ENSG00000174792	1540.08	2.18782	0.592553	3.6922	0.000222	0.0360223
ENPP1	ENSG00000197594	1219.47	1.52049	0.412344	3.68742	0.000227	0.0364536
ACOX2	ENSG00000168306	332.5	-2.02649	0.550534	-3.68095	0.000232	0.036887
HLA-J	ENSG00000204622	50.924	-3.09707	0.841258	-3.68147	0.000232	0.036887
MOB3B	ENSG00000120162	1321.3	-1.50976	0.410462	-3.67819	0.000235	0.0370374
SORCS1	ENSG00000108018	1603.43	-3.53311	0.9658	-3.65822	0.000254	0.0396053
MIR924HG	ENSG00000267374	50.7608	-3.80777	1.04105	-3.65764	0.000255	0.0396053
GPR18	ENSG00000125245	130.146	2.66813	0.730271	3.65362	0.000259	0.0398465
ABI3BP	ENSG00000154175	998.577	-2.68154	0.734124	-3.6527	0.000259	0.0398465
KCNK1	ENSG00000135750	100.122	-3.71678	1.01961	-3.64531	0.000267	0.0404814
SFN	ENSG00000175793	151.141	-4.53497	1.24362	-3.64659	0.000266	0.0404814
ROR1-AS1	ENSG00000223949	25.784	3.53264	0.970176	3.64123	0.000271	0.0408636
SOWAHB	ENSG00000186212	406.673	3.42722	0.943387	3.63289	0.00028	0.04194
TMEM176A	ENSG00000002933	21.4319	4.74679	1.30881	3.62681	0.000287	0.0426678
PID1	ENSG00000153823	1089.84	3.00452	0.829431	3.62239	0.000292	0.0428616
IL20RB	ENSG00000174564	523.818	2.46132	0.679349	3.62305	0.000291	0.0428616
GABRA2	ENSG00000151834	82.4759	-5.81669	1.60831	-3.61665	0.000298	0.0435501
MYH11	ENSG00000133392	35405.1	3.34573	0.929917	3.59788	0.000320816	0.0459588
SIRPAP1	ENSG00000225774	40.6283	2.87566	0.798573	3.601	0.000317	0.0459588
AC092683.1	ENSG00000230606	186.358	-1.96367	0.54563	-3.5989	0.00032	0.0459588
STOML3	ENSG00000133115	414.863	-4.42167	1.22972	-3.59568	0.000324	0.0460681
LINC00623	ENSG00000226067	131.248	2.6596	0.740709	3.59061	0.00033	0.0466907
ICOSLG	ENSG00000160223	32.767	-3.95674	1.10492	-3.58103	0.000342	0.0478617
AC026956.2	ENSG00000287872	215.054	3.77783	1.05477	3.58165	0.000341	0.0478617
MAP3K21	ENSG00000143674	1020.51	-2.22618	0.62273	-3.57486	0.00035	0.0484267
AC131571.1	ENSG00000228061	73.3754	2.13846	0.598133	3.57522	0.00035	0.0484267

## Sheet: S4. Decreased IR between datase
SOD1_VCP	C9ORF72_VCP	SOD1_C9ORF72_VCP	Reactive_any.ALS	Reactive_all.ALS	TARDBP.KO_any.ALS	TARDBP.KO_all.ALS	TARDBP.KO_Reactive	SOD1G37R.TRAP_ALS	SOD1G37R.TRAP_Reactive	SOD1G37R.TRAP_TARDBP.KO	Column description
ACTN4	A2M	ACTN4	ABHD16A	MCAM	ADAMTSL4	GPS2	ADRM1	ADAMTSL4	FN1	ADAMTSL4	A: Comparing genes exhibiting decreased IR between SOD1 and VCP datasets
ARHGEF40	ABCF1	ATP13A1	ABTB2		ADAR	MCAM	ANO8	ANXA3	ILK	ANXA7	Comparing genes exhibiting decreased IR between C9ORF72 and VCP mutantsB:
ATP13A1	AC093512.2	CELSR2	AP001458.2		AEN	PLOD3	AUP1	BAG3	IRF7	BIN2	C: Comparing genes exhibiting decreased IR between C9ORF72, VCP and SOD1 mutants
CAPN2	ACTN1	FLNA	AP4M1		ALDH4A1		CCNE2	C1QTNF3	MCAM	CORO1A	D: Comparing genes exhibiting decreased IR between cytokine-stimualted reactive astrocytes and ALS astrocytes (any of VCP, SOD1 or C9ORF72)
CCDC88A	ACTN4	GPS2	ARHGEF2		ANKZF1		CHERP	CAPN2	OSMR	FERMT3	E: Comparing genes exhibiting decreased IR between cytokine-stimualted reactive astrocytes and ALS astrocytes (all of VCP, SOD1 and C9ORF72)
CELSR2	AP2A2	MCAM	ATP8B2		AP3D1		CPSF1	CD68	TINF2	FLOT1	F: Comparing genes exhibiting decreased IR between TARDBP knockout astrocytes and ALS astrocytes (any of VCP, SOD1 or C9ORF72)
CERS2	APMAP	MRC2	ATXN7L2		APPL2		CRTC2	CDKN1A		FXYD1	G: Comparing genes exhibiting decreased IR between TARDBP knockout astrocytes and ALS astrocytes (all of VCP, SOD1 and C9ORF72)
COL4A5	APRT	PLOD3	AUP1		ARAF		DGKQ	CSRNP1		HERPUD1	H: Comparing genes exhibiting decreased IR between TARDBP knockout astrocytes and cytokine-stimualted reactive astrocytes
COL6A1	ARHGAP23	PLXND1	CARS1		ASH1L		EDC4	EMD		LGALS9	I: Comparing genes exhibiting increased translation in SOD1 G37R mouse and decreased IR in ALS astrocytes (any of VCP, SOD1 or C9ORF72)
DDX39B	ARHGEF17	THBS3	CCNF		ATAT1		FANCA	FBLN5		MCAM	J: Comparing genes exhibiting increased translation in SOD1 G37R mouse and decreased IR in cytokine-stimualted reactive astrocytes
FLNA	ASAP3		CEMIP		ATG9A		INPPL1	FLNA		MEST	K: Comparing genes exhibiting increased translation in SOD1 G37R mouse and decreased IR in TARDBP knockout astrocytes
GPS2	ASL		CHERP		AUP1		ITPR3	FLOT1		NAPRT
LAMA5	ATG9A		COQ8B		BAG6		MCAM	FN1		PTPN6
LTBP4	ATP13A1		DCAF11		BRD2		PPARD	FOSL1		SGK1
MCAM	BABAM1		DGKQ		CCAR2		PREB	FOSL2		SIPA1
MFSD10	CARS1		DIMT1		CD81		SRSF3	ILK		TSPAN4
MRC2	CCAR1		DMPK		CDK16		WNK4	ITGA5		WDR54
NCSTN	CD2BP2		DNAJC2		CEP164		XPO5	MAP3K6
NRDC	CELSR1		EDC4		CHERP			MCAM
P3H3	CELSR2		ELP2		CNTNAP1			MCL1
PLOD3	CEMIP2		ERF		CTNNAL1			MEST
PLXND1	CEP250		FAM13C		DAP3			MXD4
PPP6R1	CERCAM		FN1		DCAF8			NAPRT
RAB34	CHD3		GBA2		DDX3X			NFKBIA
RHOT2	COG1		GIGYF1		DGKQ			OSMR
RPL10	COL4A1		GNPTG		DNAJC13			PDLIM4
SLC4A2	COMMD4		GRAMD1A		EDC4			PDLIM7
STX5	CRB2		HSPG2		EDRF1			PTPRN
SUN1	CSTF3		IFRD2		EHMT2			PTX3
THBS3	DAPK3		IL11		EIF2B1			PVR
TRAF4	DCHS1		ILK		EIF2B4			RHOJ
	DDX5		INPPL1		EIF4A1			RRP8
	DHX30		IPO4		ELN			SBDS
	EDC4		ITPR3		EMC1			SERPINE1
	EIF4A1		KHNYN		ENGASE			SGK1
	EIF4G2		LGALS8		ERCC2			SIPA1
	EPHB3		LIPG		ESYT1			TAF10
	ERCC2		MAPKBP1		FAM160B1			TGFB1I1
	FBRS		MBNL1		FARP1			TINF2
	FLNA		MCAM		FLOT1			TLE1
	FLNB		MCM3AP		FZR1			TNFRSF12A
	GAA		METTL3		GABBR1			TXNIP
	GAS6		MRPL4		GANAB			VGF
	GFM2		MRPS24		GPS2			VIM
	GGCX		MYO19		HCFC1
	GNL3L		NELFE		HDAC5
	GNPTG		NFKBIZ		HID1
	GPS2		NT5C3A		HNRNPA1
	HDAC7		NUP188		HNRNPK
	HERC1		OSMR		IFT172
	HMGCR		PEX6		INPPL1
	HNRNPL		PKD1		INSIG1
	HSPG2		PMPCB		IPO9
	INPPL1		POLR3C		ITPR3
	ISG20L2		PREB		ITSN1
	ITGA6		PRR14		KDM5C
	JAG1		PSMD11		KRI1
	KIAA0319L		RBM10		LDLR
	KMT2A		RECQL4		LENG8
	KMT2B		REEP4		MACF1
	L1CAM		RHOT2		MBD1
	LAMB2		RNF213		MCAM
	LMAN1		RUSC2		MEST
	LMF2		SAMD4B		METTL17
	LOXL3		SIK3		MOV10
	LOXL4		SRRT		MROH1
	MACF1		SRSF3		MYBBP1A
	MAN2C1		STIP1		MYO1C
	MBTPS1		TBK1		NADK
	MCAM		TIAM2		NAPRT
	METTL3		TINF2		NCSTN
	MOV10		TMEM129		NDUFS2
	MRC2		TMEM39A		NONO
	MRPL4		TNFRSF10B		NRBP2
	MTA2		TNIK		OSBPL5
	MYBBP1A		TOR1B		OSBPL7
	MYL6		TRAF4		PHLDB1
	MYO19		TROAP		PIAS3
	NEPRO		TSR1		PITPNM3
	NFKB2		TSTD2		PKD2
	NOTCH3		UBA7		PLCG1
	NRBP2		WDR90		PLEKHM2
	P3H1		WIPI1		PLOD3
	P4HA2		WNK4		PLXNB1
	PDGFRB		XPO5		PLXNB2
	PEX11B		YY1AP1		POLD1
	PGAP6				POLR2H
	PIK3R2				POMGNT1
	PKD1				PPP1CC
	PLCG1				PPP6R2
	PLEC				PREB
	PLOD2				PSMA1
	PLOD3				PSMC6
	PLXNB1				PSMD4
	PLXNB2				PUSL1
	PLXND1				RAB34
	POLR2A				RABEP2
	PPME1				RCC2
	PRRC2A				REXO1
	RACK1				RIC8A
	RBM34				RNF167
	RECQL4				RTN4
	RIOK3				SEC24C
	RTN4				SEMA4C
	SCRIB				SETD1A
	SEMA4C				SGK1
	SF3A2				SGSM1
	SKIV2L				SIPA1
	SLC30A7				SKIV2L
	SLC39A13				SLC38A2
	SLC44A2				SLC39A14
	SNAPC4				SLC3A2
	SREBF2				SLC4A2
	SRPRA				SLC4A3
	STRIP1				SLC6A8
	SUMF2				SLC8B1
	SUN2				SPEG
	TBL3				SRP19
	TGFB1I1				SRSF1
	THBS1				SRSF3
	THBS2				STK11IP
	THBS3				SZT2
	TLN1				TCTN1
	TMEM129				TEKT2
	TSR1				TMEM138
	ULK1				TRIP6
	VLDLR				TRPC4AP
	WDR90				TSTA3
	ZBTB17				TUBGCP6
					TUT1
					UBXN11
					UCK1
					ULK1
					USP11
					USP19
					VPS28
					WNK4
					XPO5
					ZC3H7A

## Sheet: S5. Dec. IR & inc. expression b
SOD1_VCP	C9ORF72_VCP	SOD1_C9ORF72_VCP	Reactive_any.ALS	TARDBP.KO_any.ALS	TARDBP.KO_Reactive	SOD1G37R.TRAP_ALS	SOD1G37R.TRAP_Reactive	SOD1G37R.TRAP_TARDBP.KO	Column description
ACTN4	ACTN1	ACTN4	ABHD16A	ADAR	ADRM1	ADAMTSL4	FN1	ANXA7	A: Comparing genes exhibiting decreased IR and increased expression between SOD1 and VCP datasets
ARHGEF40	ACTN4	ATP13A1	ARHGEF2	AEN	ANO8	BAG3	ILK	BIN2	B: Comparing genes exhibiting decreased IR and increased expression between C9ORF72 and VCP mutants
ATP13A1	AP2A2	FLNA	ATXN7L2	CD81	CHERP	C1QTNF3	IRF7	CORO1A	C: Comparing genes exhibiting decreased IR and increased expression between C9ORF72, VCP and SOD1 mutants
CERS2	APMAP	MRC2	AUP1	CDK16	CRTC2	CAPN2	MCAM	FXYD1	D: Comparing genes exhibiting decreased IR and increased expression between cytokine-stimualted reactive astrocytes and ALS astrocytes (any of VCP, SOD1 or C9ORF72)
FLNA	APRT	PLOD3	CCNF	CHERP	DGKQ	CD68	OSMR	HERPUD1	E: Comparing genes exhibiting decreased IR and increased expression between TARDBP knockout astrocytes and ALS astrocytes (any of VCP, SOD1 or C9ORF72)
MFSD10	ARHGAP23	PLXND1	CHERP	CNTNAP1	PREB	CDKN1A	TINF2	LGALS9	F: Comparing genes exhibiting decreased IR and increased expression between TARDBP knockout astrocytes and cytokine stimulated reactive astrocytes
MRC2	ASL		DGKQ	DAP3	WNK4	CSRNP1		NAPRT	G: Comparing genes exhibiting increased translation in SOD1 G37R mouse and decreased IR and increased expression in ALS astrocytes (any of VCP, SOD1 or C9ORF72)
NCSTN	ATP13A1		DMPK	DGKQ		EMD		SGK1	H: Comparing genes exhibiting increased translation in SOD1 G37R mouse and decreased IR and increased expression in cytokine-stimualted reactive astrocytes
P3H3	BABAM1		ELP2	EDC4		FBLN5		SIPA1	I: Comparing genes exhibiting increased translation in SOD1 G37R mouse and decreased IR and increased expression in TARDBP knockout astrocytes
PLOD3	CARS1		ERF	EDRF1		FLNA		TSPAN4
PLXND1	CELSR1		FN1	EIF2B1		FLOT1
PPP6R1	CEMIP2		GIGYF1	ELN		FN1
RAB34	CEP250		GRAMD1A	EMC1		ILK
RHOT2	CERCAM		HSPG2	ESYT1		ITGA5
RPL10	CHD3		IFRD2	FAM160B1		MAP3K6
SLC4A2	COG1		IL11	FARP1		MCAM
STX5	COL4A1		ILK	FZR1		MXD4
THBS3	DAPK3		ITPR3	GPS2		NAPRT
	DCHS1		KHNYN	INPPL1		OSMR
	EPHB3		MCAM	METTL17		PDLIM4
	FBRS		MRPL4	MYBBP1A		PDLIM7
	FLNA		MRPS24	MYO1C		PTPRN
	FLNB		MYO19	NADK		PVR
	GAA		NUP188	NAPRT		SBDS
	GAS6		OSMR	PKD2		SERPINE1
	GNL3L		PKD1	PLEKHM2		SGK1
	GNPTG		PREB	PLOD3		SIPA1
	HSPG2		PSMD11	PLXNB2		TGFB1I1
	INPPL1		RBM10	POMGNT1		TINF2
	ISG20L2		RECQL4	PREB		TNFRSF12A
	KIAA0319L		REEP4	PSMA1		TXNIP
	L1CAM		RHOT2	PSMD4		VGF
	LAMB2		RNF213	PUSL1
	LMAN1		RUSC2	RABEP2
	LMF2		SIK3	RCC2
	MBTPS1		TBK1	RIC8A
	MCAM		TIAM2	RTN4
	MRC2		TINF2	SGK1
	MRPL4		TMEM39A	SIPA1
	MYBBP1A		TNFRSF10B	SLC39A14
	MYO19		TOR1B	SLC3A2
	NFKB2		TRAF4	SLC8B1
	P3H1		TSR1	TSTA3
	P4HA2		WIPI1	UCK1
	PDGFRB		WNK4	ULK1
	PGAP6			WNK4
	PKD1
	PLEC
	PLOD2
	PLOD3
	PLXNB2
	PLXND1
	POLR2A
	PPME1
	RACK1
	RIOK3
	SF3A2
	SLC39A13
	SLC44A2
	SRPRA
	STRIP1
	SUMF2
	SUN2
	TBL3
	TGFB1I1
	THBS2
	TLN1
	TMEM129
	TSR1
	ULK1

## Sheet: S6. Mass spectrometry VCP cytop
	Mass Spectrometry			Intron Retention			Gene Expression
gene_name	protein.lfc	protein.pval	protein.direction	ΔIRratio	IR.pval	IR.direction	mRNA.lfc	mRNA.FDR	mRNA.direction	protein.mRNA.IR.direction
AAK1	-0.252	0.694024	protein down	0.00344218	NA	IR up	-0.0350656	0.999965	mRNA down	protein down, mRNA down, IR up
AAMDC	0.537	0.547581	protein up	-0.0017347	NA	IR down	-0.0601274	0.999965	mRNA down	protein up, mRNA down, IR down
AARSD1	0.862	0.137399	protein up	0.00137725	NA	IR up	-0.811018	0.999965	mRNA down	protein up, mRNA down, IR up
ABCF1	0.722	0.10115	protein up	-0.0047187	0.00122335	IR down	0.0234207	0.999965	mRNA up	protein up, mRNA up, IR down		Table S6. Differential protein enrichment between VCP over control in cytoplasmic astrocyte fractions
ABI1	-1.7	0.025671	protein down	-0.002653	NA	IR down	0.123058	0.999965	mRNA up	protein down, mRNA up, IR down		lfc, log2FoldChange
ABI2	-0.91	0.279363	protein down	-0.0019363	NA	IR down	-0.0751868	0.999965	mRNA down	protein down, mRNA down, IR down		ΔIR ratio = VCP IR ratio - CTRL IR ratio
ABLIM1	0.976	0.00805299	protein up	0.00383446	NA	IR up	-0.388975	0.999965	mRNA down	protein up, mRNA down, IR up		pval, pvalue
ABRACL	-0.712	0.140983	protein down	0.0239468	NA	IR up	0.102422	0.999965	mRNA up	protein down, mRNA up, IR up		FDR, false discovery rate
ACAA2	-0.536	0.507422	protein down	0.00310815	NA	IR up	0.282944	0.999965	mRNA up	protein down, mRNA up, IR up
ACAP1	-1.3	0.0124316	protein down	-0.084152	NA	IR down	-0.134907	0.999965	mRNA down	protein down, mRNA down, IR down
ACAT1	-0.68	0.0849505	protein down	0.0150348	0.0801759	IR up	0.153643	0.999965	mRNA up	protein down, mRNA up, IR up
ACAT2	-1.38	0.058458	protein down	0.0588319	NA	IR up	-0.378144	0.999965	mRNA down	protein down, mRNA down, IR up
ACO2	-0.751	0.0895433	protein down	0.00012886	NA	IR up	-0.135601	0.999965	mRNA down	protein down, mRNA down, IR up
ACOT13	0.226	0.526662	protein up	-0.0001974	NA	IR down	0.541018	0.999965	mRNA up	protein up, mRNA up, IR down
ACP2	0.478	0.182565	protein up	-0.0051371	NA	IR down	0.151949	0.999965	mRNA up	protein up, mRNA up, IR down
ACTA2	-2.71	0.0179681	protein down	-0.0045719	3.34e-133	IR down	0.848092	0.999965	mRNA up	protein down, mRNA up, IR down
ACTB	0.373	0.113656	protein up	-0.011275	NA	IR down	0.239267	0.999965	mRNA up	protein up, mRNA up, IR down
ACTC1	-2.83	0.0196033	protein down	-0.0151121	NA	IR down	2.08684	0.278532	mRNA up	protein down, mRNA up, IR down
ACTG1	-0.527	0.0813462	protein down	-0.0031019	NA	IR down	-0.0127949	0.999965	mRNA down	protein down, mRNA down, IR down
ACTG2	0.371	0.303346	protein up	-0.0056542	2.76e-06	IR down	1.5926	0.741704	mRNA up	protein up, mRNA up, IR down
ACTN1	-1.07	0.0847967	protein down	-0.0026167	4.55e-17	IR down	-0.341123	0.999965	mRNA down	protein down, mRNA down, IR down
ACTN4	-2.65	0.0419564	protein down	-0.0042568	1.03e-24	IR down	-0.505886	0.999965	mRNA down	protein down, mRNA down, IR down
ACTR1A	0.627	0.0904165	protein up	0.00026822	0.00033299	IR up	0.0929056	0.999965	mRNA up	protein up, mRNA up, IR up
ACTR2	0.943	0.0463543	protein up	-0.0029644	NA	IR down	0.213531	0.999965	mRNA up	protein up, mRNA up, IR down
ACTR3	0.167	0.6173	protein up	-0.0048133	NA	IR down	0.311551	0.999965	mRNA up	protein up, mRNA up, IR down
ADAMTS16	0.73	0.0996912	protein up	0.00040068	0.0531465	IR up	0.456984	0.999965	mRNA up	protein up, mRNA up, IR up
ADAR	0.366	0.322367	protein up	-0.0038451	3.11e-09	IR down	0.0809098	0.999965	mRNA up	protein up, mRNA up, IR down
ADD1	0.668	0.367392	protein up	0.00898244	NA	IR up	-0.12129	0.999965	mRNA down	protein up, mRNA down, IR up
ADD3	0.00936	0.976583	protein up	0.0007081	0.00858944	IR up	0.0983051	0.999965	mRNA up	protein up, mRNA up, IR up
ADPRHL1	-1.06	0.0249617	protein down	-0.0030256	0.22932	IR down	-0.390575	0.999965	mRNA down	protein down, mRNA down, IR down
ADRM1	0.0567	0.934111	protein up	-0.0187304	NA	IR down	0.0847007	0.999965	mRNA up	protein up, mRNA up, IR down
AHCY	0.53	0.0560862	protein up	0.0126991	0.328785	IR up	0.129155	0.999965	mRNA up	protein up, mRNA up, IR up
AHCYL1	0.83	0.0310822	protein up	0.00176595	0.112804	IR up	0.198221	0.999965	mRNA up	protein up, mRNA up, IR up
AHNAK	-2.27	0.0119088	protein down	-0.0360724	NA	IR down	-1.10005	0.999965	mRNA down	protein down, mRNA down, IR down
AHNAK2	-0.378	0.558569	protein down	0.00101735	NA	IR up	-0.615943	0.999965	mRNA down	protein down, mRNA down, IR up
AIMP1	-0.36	0.660217	protein down	-0.0017363	NA	IR down	0.226341	0.999965	mRNA up	protein down, mRNA up, IR down
AK1	-1.7	0.00488906	protein down	0.00379018	NA	IR up	-0.257073	0.999965	mRNA down	protein down, mRNA down, IR up
AK2	0.391	0.121975	protein up	0.00667305	0.00763466	IR up	0.141749	0.999965	mRNA up	protein up, mRNA up, IR up
AKAP12	-2.28	0.0249457	protein down	0.00074087	NA	IR up	-0.838689	0.999965	mRNA down	protein down, mRNA down, IR up
AKR7A2	0.383	0.47065	protein up	0.0407088	0.0145582	IR up	0.027279	0.999965	mRNA up	protein up, mRNA up, IR up
AKT1S1	1.56	0.0576812	protein up	-0.0164058	NA	IR down	0.246632	0.999965	mRNA up	protein up, mRNA up, IR down
ALDH4A1	0.0406	0.941163	protein up	0.0218809	0.00737754	IR up	-0.585062	0.999965	mRNA down	protein up, mRNA down, IR up
ALDH9A1	-0.911	0.102944	protein down	0.0021327	NA	IR up	0.10864	0.999965	mRNA up	protein down, mRNA up, IR up
ALDOA	-0.795	0.143626	protein down	-0.0091819	0.00024697	IR down	0.346452	0.999965	mRNA up	protein down, mRNA up, IR down
ALPK2	0.385	0.430722	protein up	-0.000846	0.0204802	IR down	-0.118153	0.999965	mRNA down	protein up, mRNA down, IR down
ALYREF	-0.515	0.521074	protein down	-0.0033067	NA	IR down	-0.237937	0.999965	mRNA down	protein down, mRNA down, IR down
ANK2	0.334	0.429787	protein up	0.00038729	0.234352	IR up	-0.232258	0.999965	mRNA down	protein up, mRNA down, IR up
ANP32A	-1.57	0.0061428	protein down	0.00972798	NA	IR up	-0.0485294	0.999965	mRNA down	protein down, mRNA down, IR up
ANXA1	-0.112	0.654766	protein down	-0.0087359	NA	IR down	-0.0416025	0.999965	mRNA down	protein down, mRNA down, IR down
ANXA2	-0.115	0.606739	protein down	-0.0002195	0.00011714	IR down	0.0820639	0.999965	mRNA up	protein down, mRNA up, IR down
ANXA3	-1.28	0.149019	protein down	-0.017081	0.0003456	IR down	0.125193	0.999965	mRNA up	protein down, mRNA up, IR down
ANXA5	-1.13	0.258461	protein down	-0.0030822	NA	IR down	0.303732	0.999965	mRNA up	protein down, mRNA up, IR down
ANXA6	-0.296	0.474475	protein down	0.00067145	NA	IR up	-0.106078	0.999965	mRNA down	protein down, mRNA down, IR up
AP3B2	0.354	0.341279	protein up	-0.0062705	0.150402	IR down	0.26639	0.999965	mRNA up	protein up, mRNA up, IR down
AP3S1	0.746	0.0515782	protein up	0.00895024	NA	IR up	0.529472	0.999965	mRNA up	protein up, mRNA up, IR up
APEX1	0.404	0.321746	protein up	-0.0069453	0.0331084	IR down	-0.0962282	0.999965	mRNA down	protein up, mRNA down, IR down
APOL2	0.676	0.102979	protein up	-0.0583624	0.151549	IR down	0.0737225	0.999965	mRNA up	protein up, mRNA up, IR down
APRT	0.709	0.113362	protein up	-0.0528996	NA	IR down	0.0780892	0.999965	mRNA up	protein up, mRNA up, IR down
ARFGAP2	0.53	0.153719	protein up	0.0111325	0.0134733	IR up	-0.131941	0.999965	mRNA down	protein up, mRNA down, IR up
ARFIP1	0.415	0.33798	protein up	0.00041241	NA	IR up	0.0816713	0.999965	mRNA up	protein up, mRNA up, IR up
ARHGDIA	-0.559	0.226803	protein down	0.00311729	0.00285241	IR up	-0.0066208	0.999965	mRNA down	protein down, mRNA down, IR up
ARL3	-1.81	0.0473477	protein down	-0.0026203	NA	IR down	0.0173351	0.999965	mRNA up	protein down, mRNA up, IR down
ARPC1B	0.585	0.324259	protein up	0.00197204	NA	IR up	0.055344	0.999965	mRNA up	protein up, mRNA up, IR up
ARPC2	0.172	0.636266	protein up	-0.0058254	0.0194772	IR down	0.472428	0.999965	mRNA up	protein up, mRNA up, IR down
ARPC3	-0.123	0.757328	protein down	-0.0151396	0.00220571	IR down	0.277415	0.999965	mRNA up	protein down, mRNA up, IR down
ARPC4	-1.34	0.00892091	protein down	-0.0102334	NA	IR down	0.111158	0.999965	mRNA up	protein down, mRNA up, IR down
ARPC5	-1.24	0.039593	protein down	-0.0552105	2.52e-05	IR down	0.272797	0.999965	mRNA up	protein down, mRNA up, IR down
ARPC5L	0.0682	0.922364	protein up	-0.0236298	0.0185086	IR down	0.180511	0.999965	mRNA up	protein up, mRNA up, IR down
ASH2L	0.583	0.218145	protein up	-0.0045734	0.161257	IR down	0.187444	0.999965	mRNA up	protein up, mRNA up, IR down
ASTE1	0.481	0.308142	protein up	-0.0353682	0.288157	IR down	-0.165063	0.999965	mRNA down	protein up, mRNA down, IR down
ATG3	-0.197	0.756748	protein down	-0.0056629	NA	IR down	0.321219	0.999965	mRNA up	protein down, mRNA up, IR down
ATIC	-0.651	0.373043	protein down	0.00601698	NA	IR up	0.0930972	0.999965	mRNA up	protein down, mRNA up, IR up
ATOX1	-0.829	0.231616	protein down	-0.0274581	0.0209551	IR down	0.159289	0.999965	mRNA up	protein down, mRNA up, IR down
ATP6V1A	-0.603	0.276576	protein down	0.00312898	0.194017	IR up	0.187293	0.999965	mRNA up	protein down, mRNA up, IR up
ATP6V1B2	0.388	0.38463	protein up	-0.0081483	0.00188487	IR down	0.0582025	0.999965	mRNA up	protein up, mRNA up, IR down
ATP6V1D	-0.37	0.501608	protein down	0.0231914	NA	IR up	0.162307	0.999965	mRNA up	protein down, mRNA up, IR up
ATP6V1E1	0.568	0.172712	protein up	-0.004156	0.0277713	IR down	0.0717273	0.999965	mRNA up	protein up, mRNA up, IR down
ATP6V1F	1.91	0.0131951	protein up	-0.217852	NA	IR down	0.242749	0.999965	mRNA up	protein up, mRNA up, IR down
ATP6V1G1	0.215	0.352391	protein up	-0.0094351	NA	IR down	0.311809	0.999965	mRNA up	protein up, mRNA up, IR down
ATXN2L	-0.741	0.0326697	protein down	-0.0145939	0.00017072	IR down	-0.104968	0.999965	mRNA down	protein down, mRNA down, IR down
BABAM1	0.209	0.838355	protein up	0.0136342	NA	IR up	0.252193	0.999965	mRNA up	protein up, mRNA up, IR up
BAG2	-0.297	0.457207	protein down	-0.0238053	NA	IR down	0.863145	0.932568	mRNA up	protein down, mRNA up, IR down
BAG3	-1.12	0.020119	protein down	0.00047361	NA	IR up	0.0709328	0.999965	mRNA up	protein down, mRNA up, IR up
BASP1	0.0491	0.812587	protein up	0.00188792	NA	IR up	0.044185	0.999965	mRNA up	protein up, mRNA up, IR up
BAX	-0.543	0.394789	protein down	-0.0105697	0.00685355	IR down	0.320613	0.999965	mRNA up	protein down, mRNA up, IR down
BCAP31	-0.169	0.54418	protein down	0.00667386	0.380868	IR up	0.0354828	0.999965	mRNA up	protein down, mRNA up, IR up
BLOC1S1	-0.186	0.816563	protein down	-0.0194447	NA	IR down	0.250552	0.999965	mRNA up	protein down, mRNA up, IR down
BLVRB	0.00964	0.982753	protein up	-0.0142623	NA	IR down	0.354089	0.999965	mRNA up	protein up, mRNA up, IR down
BPHL	-0.0922	0.844792	protein down	0.00791154	0.232358	IR up	-0.297017	0.999965	mRNA down	protein down, mRNA down, IR up
BRK1	-0.567	0.164735	protein down	-0.0178442	NA	IR down	0.366678	0.999965	mRNA up	protein down, mRNA up, IR down
BTF3	-2.37	0.0322561	protein down	-0.0128928	NA	IR down	0.111424	0.999965	mRNA up	protein down, mRNA up, IR down
BTF3L4	0.981	0.0874967	protein up	0.00200681	NA	IR up	0.344131	0.999965	mRNA up	protein up, mRNA up, IR up
BZW1	0.0124	0.958661	protein up	-0.0202291	0.0012971	IR down	0.206622	0.999965	mRNA up	protein up, mRNA up, IR down
C1orf198	-0.856	0.161189	protein down	-0.008253	NA	IR down	0.269041	0.999965	mRNA up	protein down, mRNA up, IR down
C5orf24	0.851	0.0216413	protein up	-0.0095827	NA	IR down	0.211504	0.999965	mRNA up	protein up, mRNA up, IR down
C9orf16	0.336	0.37316	protein up	0.015242	NA	IR up	0.164566	0.999965	mRNA up	protein up, mRNA up, IR up
CACYBP	-0.563	0.465288	protein down	-0.005202	0.119175	IR down	0.102704	0.999965	mRNA up	protein down, mRNA up, IR down
CALB2	0.477	0.221011	protein up	-0.0103885	0.0254066	IR down	2.39081	0.00082986	mRNA up	protein up, mRNA up, IR down
CALD1	-0.659	0.0441171	protein down	-0.0002665	NA	IR down	0.143897	0.999965	mRNA up	protein down, mRNA up, IR down
CALR	-2.42	0.0128908	protein down	-0.0007683	NA	IR down	0.0959264	0.999965	mRNA up	protein down, mRNA up, IR down
CALU	-1.7	0.00776873	protein down	-0.0058799	NA	IR down	0.674521	0.999965	mRNA up	protein down, mRNA up, IR down
CAMK2D	-0.687	0.183203	protein down	0.00066059	NA	IR up	0.127116	0.999965	mRNA up	protein down, mRNA up, IR up
CAND1	-0.622	0.492416	protein down	-0.0015893	NA	IR down	0.109382	0.999965	mRNA up	protein down, mRNA up, IR down
CANX	-1.92	0.0584106	protein down	0.00070462	NA	IR up	0.153027	0.999965	mRNA up	protein down, mRNA up, IR up
CAP1	0.127	0.665582	protein up	-0.0099508	0.00155812	IR down	0.3614	0.999965	mRNA up	protein up, mRNA up, IR down
CAPNS1	-1.25	0.0103709	protein down	-0.0050264	0.0287221	IR down	0.00754736	0.999965	mRNA up	protein down, mRNA up, IR down
CAPRIN1	-0.697	0.333055	protein down	0.00058436	NA	IR up	0.156065	0.999965	mRNA up	protein down, mRNA up, IR up
CAPS	-0.37	0.503975	protein down	-0.0540828	0.00267239	IR down	-1.71858	0.95185	mRNA down	protein down, mRNA down, IR down
CAPZA1	0.263	0.274579	protein up	-0.0024911	NA	IR down	0.192438	0.999965	mRNA up	protein up, mRNA up, IR down
CAPZA2	-1.21	0.184303	protein down	-0.0042309	NA	IR down	0.564151	0.999965	mRNA up	protein down, mRNA up, IR down
CAPZB	-0.607	0.283536	protein down	0.00141564	0.078847	IR up	0.356237	0.999965	mRNA up	protein down, mRNA up, IR up
CARHSP1	1.4	0.0563095	protein up	0.00320066	0.24853	IR up	0.00401296	0.999965	mRNA up	protein up, mRNA up, IR up
CBX1	0.439	0.308162	protein up	-1.24e-05	NA	IR down	0.0455804	0.999965	mRNA up	protein up, mRNA up, IR down
CBX3	0.126	0.663653	protein up	-0.0027588	0.165968	IR down	0.182308	0.999965	mRNA up	protein up, mRNA up, IR down
CBX5	0.546	0.130439	protein up	0.00020945	NA	IR up	-0.0400333	0.999965	mRNA down	protein up, mRNA down, IR up
CCDC124	-1.02	0.194638	protein down	-0.0085425	NA	IR down	0.201068	0.999965	mRNA up	protein down, mRNA up, IR down
CCDC137	0.268	0.603925	protein up	-0.019529	0.0028549	IR down	0.0453056	0.999965	mRNA up	protein up, mRNA up, IR down
CCDC50	-0.561	0.521125	protein down	-0.0073926	NA	IR down	0.418749	0.999965	mRNA up	protein down, mRNA up, IR down
CCDC6	-1.24	0.0560448	protein down	-0.0002636	NA	IR down	0.657142	0.999965	mRNA up	protein down, mRNA up, IR down
CCT2	-0.592	0.395324	protein down	-0.0043231	0.0160688	IR down	0.00977756	0.999965	mRNA up	protein down, mRNA up, IR down
CCT3	-0.76	0.406552	protein down	0.00158074	NA	IR up	0.0491505	0.999965	mRNA up	protein down, mRNA up, IR up
CCT4	-0.694	0.2831	protein down	0.00356757	NA	IR up	0.0264723	0.999965	mRNA up	protein down, mRNA up, IR up
CCT5	-1.71	0.0329743	protein down	-0.0024527	NA	IR down	0.014972	0.999965	mRNA up	protein down, mRNA up, IR down
CCT6A	0.72	0.063756	protein up	0.00252867	0.0663648	IR up	0.190961	0.999965	mRNA up	protein up, mRNA up, IR up
CCT8	-1.41	0.0122308	protein down	-0.0050333	0.00086913	IR down	0.115946	0.999965	mRNA up	protein down, mRNA up, IR down
CD2AP	-0.238	0.48623	protein down	-0.0036048	NA	IR down	0.363521	0.999965	mRNA up	protein down, mRNA up, IR down
CD44	-0.603	0.284734	protein down	0.00594269	NA	IR up	0.171737	0.999965	mRNA up	protein down, mRNA up, IR up
CD99	-1.02	0.0715783	protein down	0.00025163	NA	IR up	-0.0327465	0.999965	mRNA down	protein down, mRNA down, IR up
CD99L2	0.435	0.402631	protein up	0.00181425	NA	IR up	0.255965	0.999965	mRNA up	protein up, mRNA up, IR up
CDC37	-0.632	0.239749	protein down	-0.0008508	NA	IR down	-0.131752	0.999965	mRNA down	protein down, mRNA down, IR down
CDC42BPB	0.201	0.683489	protein up	-0.0001959	NA	IR down	-0.0101061	0.999965	mRNA down	protein up, mRNA down, IR down
CDC42EP1	0.416	0.217255	protein up	-0.001008	NA	IR down	0.441414	0.999965	mRNA up	protein up, mRNA up, IR down
CDH2	-0.208	0.693493	protein down	-0.0002758	NA	IR down	0.295137	0.999965	mRNA up	protein down, mRNA up, IR down
CDKN2A	0.71	0.35062	protein up	-0.0358169	NA	IR down	0.634995	0.999965	mRNA up	protein up, mRNA up, IR down
CDKN2AIPNL	0.654	0.0863566	protein up	0.0267556	0.34601	IR up	0.0949783	0.999965	mRNA up	protein up, mRNA up, IR up
CDV3	-1.37	0.175759	protein down	-0.0451634	NA	IR down	0.281315	0.999965	mRNA up	protein down, mRNA up, IR down
CENPV	0.622	0.179831	protein up	0.00487925	0.327938	IR up	0.0894422	0.999965	mRNA up	protein up, mRNA up, IR up
CEP89	1.09	0.193301	protein up	-0.0019343	0.0871274	IR down	-0.320488	0.999965	mRNA down	protein up, mRNA down, IR down
CETN2	0.227	0.348171	protein up	-0.0218241	NA	IR down	-0.365631	0.999965	mRNA down	protein up, mRNA down, IR down
CFL1	0.0273	0.902795	protein up	-0.0206101	5.18e-12	IR down	0.0300714	0.999965	mRNA up	protein up, mRNA up, IR down
CFL2	0.415	0.218638	protein up	-0.0119319	NA	IR down	1.03693	0.975374	mRNA up	protein up, mRNA up, IR down
CHCHD3	0.517	0.147835	protein up	0.00039827	NA	IR up	0.144667	0.999965	mRNA up	protein up, mRNA up, IR up
CHD4	0.0122	0.975086	protein up	0.0064939	NA	IR up	-0.231233	0.999965	mRNA down	protein up, mRNA down, IR up
CHMP1A	-0.0656	0.939286	protein down	-0.012066	NA	IR down	-0.0259877	0.999965	mRNA down	protein down, mRNA down, IR down
CHMP2A	-0.529	0.113684	protein down	-0.0267327	0.0136332	IR down	0.0821375	0.999965	mRNA up	protein down, mRNA up, IR down
CHMP2B	0.0578	0.914131	protein up	-0.0166952	0.0388143	IR down	0.444773	0.999965	mRNA up	protein up, mRNA up, IR down
CHMP3	0.367	0.628738	protein up	-0.0044621	NA	IR down	0.314814	0.999965	mRNA up	protein up, mRNA up, IR down
CHMP4A	-0.729	0.0583017	protein down	-0.0132688	0.239079	IR down	-0.0435878	0.999965	mRNA down	protein down, mRNA down, IR down
CHMP4B	-1.26	0.0562513	protein down	-0.003128	NA	IR down	0.359306	0.999965	mRNA up	protein down, mRNA up, IR down
CHMP5	0.0861	0.731055	protein up	-0.0157856	NA	IR down	0.184194	0.999965	mRNA up	protein up, mRNA up, IR down
CHTOP	-1.57	0.173328	protein down	-0.0362967	NA	IR down	0.00119525	0.999965	mRNA up	protein down, mRNA up, IR down
CIRBP	-0.567	0.0689081	protein down	-0.0041484	0.00225222	IR down	-0.192194	0.999965	mRNA down	protein down, mRNA down, IR down
CKAP4	-0.811	0.0877536	protein down	-0.0006846	NA	IR down	0.364841	0.999965	mRNA up	protein down, mRNA up, IR down
CKB	0.028	0.921962	protein up	0.0557335	2.39e-06	IR up	-1.10074	0.999965	mRNA down	protein up, mRNA down, IR up
CLIC1	-0.371	0.568485	protein down	-0.0044716	NA	IR down	-0.0052988	0.999965	mRNA down	protein down, mRNA down, IR down
CLIC4	0.0762	0.939906	protein up	-0.0016516	NA	IR down	0.804469	0.999965	mRNA up	protein up, mRNA up, IR down
CLIP1	0.409	0.308864	protein up	0.00022223	0.0339623	IR up	-0.0061635	0.999965	mRNA down	protein up, mRNA down, IR up
CLTA	0.965	0.103735	protein up	-0.0003609	NA	IR down	0.242845	0.999965	mRNA up	protein up, mRNA up, IR down
CLTB	0.103	0.885532	protein up	-0.0148568	NA	IR down	0.272884	0.999965	mRNA up	protein up, mRNA up, IR down
CLTC	1.19	0.016868	protein up	0.00038423	NA	IR up	0.0139516	0.999965	mRNA up	protein up, mRNA up, IR up
CMC1	-0.645	0.0170515	protein down	-0.0068368	NA	IR down	0.215661	0.999965	mRNA up	protein down, mRNA up, IR down
CMPK1	-2.22	0.0189172	protein down	0.00165902	0.253001	IR up	0.505496	0.999965	mRNA up	protein down, mRNA up, IR up
CNBP	0.819	0.104173	protein up	-0.0105139	NA	IR down	0.224543	0.999965	mRNA up	protein up, mRNA up, IR down
CNDP2	-1.45	0.022548	protein down	2.74e-05	0.155513	IR up	-0.0221129	0.999965	mRNA down	protein down, mRNA down, IR up
CNN1	-1.22	0.0948466	protein down	-0.0478796	3.87e-18	IR down	1.13318	0.999965	mRNA up	protein down, mRNA up, IR down
CNN2	-0.27	0.261563	protein down	-0.0216617	NA	IR down	0.0853903	0.999965	mRNA up	protein down, mRNA up, IR down
CNN3	-0.445	0.0688177	protein down	-0.0036415	NA	IR down	0.134938	0.999965	mRNA up	protein down, mRNA up, IR down
CNP	-0.212	0.526017	protein down	0.0233512	NA	IR up	0.0717585	0.999965	mRNA up	protein down, mRNA up, IR up
CNPY2	-2.34	0.00111756	protein down	-0.0039917	0.145391	IR down	-0.0122546	0.999965	mRNA down	protein down, mRNA down, IR down
CNPY4	1.05	0.0246293	protein up	0.0106064	0.0422285	IR up	-0.0200064	0.999965	mRNA down	protein up, mRNA down, IR up
COA3	0.37	0.518175	protein up	0.0141085	NA	IR up	0.0718401	0.999965	mRNA up	protein up, mRNA up, IR up
COL11A1	0.718	0.0279242	protein up	-0.000357	0.209912	IR down	-0.720474	0.999965	mRNA down	protein up, mRNA down, IR down
COL1A1	-1.32	0.0356716	protein down	-0.0033936	0	IR down	0.647927	0.999965	mRNA up	protein down, mRNA up, IR down
COL5A1	-0.435	0.242008	protein down	0.00069438	NA	IR up	0.13016	0.999965	mRNA up	protein down, mRNA up, IR up
COL5A2	0.635	0.120406	protein up	-0.0001294	6.25e-08	IR down	-0.0647888	0.999965	mRNA down	protein up, mRNA down, IR down
COPB1	0.134	0.829115	protein up	-0.0009098	0.00666065	IR down	0.0595208	0.999965	mRNA up	protein up, mRNA up, IR down
COPS3	0.189	0.467151	protein up	-0.0052419	NA	IR down	0.260056	0.999965	mRNA up	protein up, mRNA up, IR down
CORO1B	-1.1	0.133127	protein down	0.00998209	NA	IR up	-0.060514	0.999965	mRNA down	protein down, mRNA down, IR up
CORO1C	0.0467	0.921527	protein up	-0.0028808	NA	IR down	-0.244727	0.999965	mRNA down	protein up, mRNA down, IR down
COTL1	-2.19	0.0409275	protein down	-0.0048515	NA	IR down	0.0492666	0.999965	mRNA up	protein down, mRNA up, IR down
COX5A	-1.14	0.0931069	protein down	-0.0036493	0.14276	IR down	0.0279289	0.999965	mRNA up	protein down, mRNA up, IR down
COX5B	-0.905	0.22551	protein down	-0.0374551	NA	IR down	0.0940558	0.999965	mRNA up	protein down, mRNA up, IR down
COX6A1	-0.745	0.405474	protein down	-0.0080818	NA	IR down	0.141936	0.999965	mRNA up	protein down, mRNA up, IR down
COX6B1	0.592	0.0618795	protein up	-0.007674	NA	IR down	0.0782379	0.999965	mRNA up	protein up, mRNA up, IR down
CPPED1	-0.791	0.0218982	protein down	0.00166238	NA	IR up	0.341107	0.999965	mRNA up	protein down, mRNA up, IR up
CRABP1	0.121	0.639078	protein up	0.0207606	NA	IR up	0.804528	0.999965	mRNA up	protein up, mRNA up, IR up
CRIP2	-0.477	0.0913619	protein down	0.0294288	0.198854	IR up	-0.584865	0.999965	mRNA down	protein down, mRNA down, IR up
CRK	-1.51	0.0317899	protein down	-0.0055345	NA	IR down	0.196672	0.999965	mRNA up	protein down, mRNA up, IR down
CRMP1	-1.12	0.112715	protein down	0.0067837	0.0230264	IR up	-0.230774	0.999965	mRNA down	protein down, mRNA down, IR up
CROCC	-0.659	0.435741	protein down	0.0148857	4.26e-05	IR up	-0.443192	0.999965	mRNA down	protein down, mRNA down, IR up
CRYAB	0.665	0.0480584	protein up	0.041891	NA	IR up	-1.05081	0.999965	mRNA down	protein up, mRNA down, IR up
CSDE1	0.247	0.596863	protein up	0.00418014	NA	IR up	0.279383	0.999965	mRNA up	protein up, mRNA up, IR up
CSE1L	-0.906	0.153199	protein down	0.00634417	0.163487	IR up	-0.024345	0.999965	mRNA down	protein down, mRNA down, IR up
CSRP1	0.011	0.962187	protein up	-0.0418031	1.06e-36	IR down	0.462801	0.999965	mRNA up	protein up, mRNA up, IR down
CSRP2	-0.958	0.0232655	protein down	-0.0147941	5.26e-05	IR down	0.550904	0.999965	mRNA up	protein down, mRNA up, IR down
CSTB	-0.717	0.448032	protein down	-0.0342228	NA	IR down	0.187806	0.999965	mRNA up	protein down, mRNA up, IR down
CSTF1	0.669	0.0803481	protein up	-0.0257117	NA	IR down	0.274	0.999965	mRNA up	protein up, mRNA up, IR down
CSTF2	-0.363	0.671829	protein down	0.00581192	0.0566433	IR up	-0.21086	0.999965	mRNA down	protein down, mRNA down, IR up
CTNNA1	0.0614	0.797802	protein up	0.0003851	NA	IR up	-0.146057	0.999965	mRNA down	protein up, mRNA down, IR up
CTNNB1	-2.08	0.0466012	protein down	0.00194526	NA	IR up	-0.160294	0.999965	mRNA down	protein down, mRNA down, IR up
CTNND1	0.817	0.0189272	protein up	0.00157101	0.00366281	IR up	-0.27134	0.999965	mRNA down	protein up, mRNA down, IR up
CTNND2	0.443	0.259737	protein up	0.0021043	NA	IR up	-0.269223	0.999965	mRNA down	protein up, mRNA down, IR up
CTSL	0.472	0.137524	protein up	-0.0376519	0.00015906	IR down	0.333301	0.999965	mRNA up	protein up, mRNA up, IR down
CTTN	0.258	0.492072	protein up	0.00335555	0.0374803	IR up	-0.312561	0.999965	mRNA down	protein up, mRNA down, IR up
CYHR1	-0.692	0.0870264	protein down	0.0296491	NA	IR up	-0.14134	0.999965	mRNA down	protein down, mRNA down, IR up
DAP	0.253	0.401117	protein up	0.00536548	NA	IR up	0.153391	0.999965	mRNA up	protein up, mRNA up, IR up
DAZAP1	0.85	0.062288	protein up	0.0294988	0.0273929	IR up	-0.0697723	0.999965	mRNA down	protein up, mRNA down, IR up
DBI	-0.0314	0.901908	protein down	0.00037775	NA	IR up	-0.162083	0.999965	mRNA down	protein down, mRNA down, IR up
DBN1	-0.224	0.325222	protein down	0.00234292	0.152225	IR up	-0.387196	0.999965	mRNA down	protein down, mRNA down, IR up
DBNL	-1.97	0.0153178	protein down	-0.0040376	NA	IR down	-0.246021	0.999965	mRNA down	protein down, mRNA down, IR down
DCLK1	0.691	0.0960951	protein up	0.00722988	0.1289	IR up	-0.0939039	0.999965	mRNA down	protein up, mRNA down, IR up
DCTN2	-0.395	0.105912	protein down	0.0101657	0.263294	IR up	0.0103847	0.999965	mRNA up	protein down, mRNA up, IR up
DCTN5	-0.623	0.483867	protein down	-0.0024058	0.139612	IR down	-0.134757	0.999965	mRNA down	protein down, mRNA down, IR down
DCX	0.297	0.510928	protein up	0.0488663	NA	IR up	-1.03504	0.999965	mRNA down	protein up, mRNA down, IR up
DDAH1	0.618	0.19772	protein up	0.0099079	NA	IR up	-0.177038	0.999965	mRNA down	protein up, mRNA down, IR up
DDAH2	-0.149	0.621774	protein down	-0.0029763	NA	IR down	-0.262468	0.999965	mRNA down	protein down, mRNA down, IR down
DDX17	-0.307	0.524996	protein down	-0.0022912	NA	IR down	-0.532675	0.999965	mRNA down	protein down, mRNA down, IR down
DDX18	0.242	0.481267	protein up	-0.0082303	NA	IR down	0.149497	0.999965	mRNA up	protein up, mRNA up, IR down
DDX19A	1.13	0.0116518	protein up	-0.0094978	NA	IR down	0.0523804	0.999965	mRNA up	protein up, mRNA up, IR down
DDX19B	0.187	0.815654	protein up	-0.0229983	0.164713	IR down	0.00851926	0.999965	mRNA up	protein up, mRNA up, IR down
DDX21	0.69	0.123104	protein up	-0.0021438	NA	IR down	0.100443	0.999965	mRNA up	protein up, mRNA up, IR down
DDX39B	0.654	0.0919123	protein up	-0.0083841	0.00171694	IR down	-1.28226	0.784012	mRNA down	protein up, mRNA down, IR down
DDX3X	0.563	0.248127	protein up	-0.0112092	5.33e-08	IR down	0.111826	0.999965	mRNA up	protein up, mRNA up, IR down
DDX51	0.29	0.49201	protein up	-0.0001853	0.0321957	IR down	-0.0463477	0.999965	mRNA down	protein up, mRNA down, IR down
DENR	-0.0829	0.68434	protein down	-0.0053788	NA	IR down	0.308001	0.999965	mRNA up	protein down, mRNA up, IR down
DES	0.641	0.163997	protein up	-0.0193244	NA	IR down	2.33999	0.999965	mRNA up	protein up, mRNA up, IR down
DHX9	0.753	0.0831328	protein up	0.00504285	0.00622874	IR up	-0.381822	0.999965	mRNA down	protein up, mRNA down, IR up
DKK3	0.711	0.121391	protein up	0.00348884	NA	IR up	0.353476	0.999965	mRNA up	protein up, mRNA up, IR up
DLGAP4	0.561	0.0724997	protein up	-0.005011	NA	IR down	0.0439445	0.999965	mRNA up	protein up, mRNA up, IR down
DLST	0.667	0.47586	protein up	-0.004287	0.0117792	IR down	0.0697146	0.999965	mRNA up	protein up, mRNA up, IR down
DNAH7	0.132	0.72964	protein up	-0.0044503	0.406442	IR down	-0.862976	0.999965	mRNA down	protein up, mRNA down, IR down
DNAJB1	-0.17	0.741504	protein down	-0.0181628	NA	IR down	0.300385	0.999965	mRNA up	protein down, mRNA up, IR down
DNAJB11	-0.895	0.317344	protein down	-0.0126828	0.00783302	IR down	0.195053	0.999965	mRNA up	protein down, mRNA up, IR down
DNAJC8	-1.35	0.0543415	protein down	-0.0019677	NA	IR down	0.0918849	0.999965	mRNA up	protein down, mRNA up, IR down
DNASE2	-0.266	0.401984	protein down	-0.0019652	NA	IR down	0.263379	0.999965	mRNA up	protein down, mRNA up, IR down
DPY30	-0.964	0.157581	protein down	0.00107709	NA	IR up	0.354422	0.999965	mRNA up	protein down, mRNA up, IR up
DPYSL2	-0.441	0.182278	protein down	0.00390855	0.0358835	IR up	-0.707073	0.999965	mRNA down	protein down, mRNA down, IR up
DPYSL3	-0.101	0.765513	protein down	0.00130194	1.78e-07	IR up	0.478217	0.999965	mRNA up	protein down, mRNA up, IR up
DPYSL4	1.13	0.0920299	protein up	0.0223321	0.00390054	IR up	-0.218024	0.999965	mRNA down	protein up, mRNA down, IR up
DPYSL5	-0.713	0.147013	protein down	0.0234068	NA	IR up	-0.515266	0.999965	mRNA down	protein down, mRNA down, IR up
DSTN	-0.153	0.484541	protein down	-0.0026417	0.00086407	IR down	0.629665	0.999965	mRNA up	protein down, mRNA up, IR down
DTD1	0.228	0.430894	protein up	0.00458363	NA	IR up	0.263265	0.999965	mRNA up	protein up, mRNA up, IR up
DTNA	0.489	0.302467	protein up	0.0033496	0.156717	IR up	-0.168633	0.999965	mRNA down	protein up, mRNA down, IR up
DTYMK	0.525	0.343466	protein up	-0.0290274	NA	IR down	0.0644431	0.999965	mRNA up	protein up, mRNA up, IR down
DYNC1H1	-2.53	0.00860084	protein down	0.00065615	0.00320539	IR up	-0.485659	0.999965	mRNA down	protein down, mRNA down, IR up
DYNC1I2	-0.0867	0.739396	protein down	0.00161308	NA	IR up	-0.0577423	0.999965	mRNA down	protein down, mRNA down, IR up
DYNC1LI2	-0.977	0.0445727	protein down	-0.0026163	0.0150282	IR down	0.0120645	0.999965	mRNA up	protein down, mRNA up, IR down
DYNLRB1	0.587	0.0707265	protein up	-0.0080858	NA	IR down	0.116251	0.999965	mRNA up	protein up, mRNA up, IR down
ECH1	0.174	0.675556	protein up	-0.0019941	NA	IR down	0.0158626	0.999965	mRNA up	protein up, mRNA up, IR down
ECHS1	0.137	0.784779	protein up	0.011484	NA	IR up	0.057961	0.999965	mRNA up	protein up, mRNA up, IR up
EDF1	-0.678	0.359365	protein down	-0.0008107	NA	IR down	0.143074	0.999965	mRNA up	protein down, mRNA up, IR down
EEA1	-0.58	0.339032	protein down	-0.0011438	NA	IR down	-0.0428496	0.999965	mRNA down	protein down, mRNA down, IR down
EEF1A1	-0.225	0.2704	protein down	-0.0018523	NA	IR down	0.0806281	0.999965	mRNA up	protein down, mRNA up, IR down
EEF1A2	-0.546	0.145278	protein down	0.0180444	NA	IR up	0.571351	0.999965	mRNA up	protein down, mRNA up, IR up
EEF1B2	-1.2	0.0156266	protein down	0.00391055	0.350619	IR up	0.234816	0.999965	mRNA up	protein down, mRNA up, IR up
EEF1D	-0.167	0.435941	protein down	0.00971197	NA	IR up	-0.080386	0.999965	mRNA down	protein down, mRNA down, IR up
EEF1E1	-0.835	0.0814398	protein down	0.0282385	NA	IR up	0.396003	0.999965	mRNA up	protein down, mRNA up, IR up
EEF1G	0.516	0.40916	protein up	0.00135213	NA	IR up	0.0670674	0.999965	mRNA up	protein up, mRNA up, IR up
EEF2	-0.0914	0.679433	protein down	0.00229569	0.014626	IR up	0.0738419	0.999965	mRNA up	protein down, mRNA up, IR up
EEFSEC	0.409	0.318417	protein up	0.00723557	NA	IR up	0.321668	0.999965	mRNA up	protein up, mRNA up, IR up
EFHD1	0.466	0.237348	protein up	0.00230856	NA	IR up	0.035869	0.999965	mRNA up	protein up, mRNA up, IR up
EFHD2	0.433	0.344476	protein up	-0.004627	0.11948	IR down	0.0217636	0.999965	mRNA up	protein up, mRNA up, IR down
EHD1	-0.925	0.164988	protein down	-0.0097616	0.00336033	IR down	-0.14965	0.999965	mRNA down	protein down, mRNA down, IR down
EI24	1.13	0.0231496	protein up	-0.0125521	NA	IR down	0.417407	0.999965	mRNA up	protein up, mRNA up, IR down
EIF1	0.0742	0.713554	protein up	-0.095632	NA	IR down	0.541118	0.999965	mRNA up	protein up, mRNA up, IR down
EIF1AX	-0.141	0.62314	protein down	-0.0220758	0.0848305	IR down	0.3482	0.999965	mRNA up	protein down, mRNA up, IR down
EIF1B	-1.67	0.0302335	protein down	-0.0417513	5.26e-06	IR down	0.533933	0.999965	mRNA up	protein down, mRNA up, IR down
EIF2A	0.419	0.29714	protein up	-0.0084926	0.0441531	IR down	0.125789	0.999965	mRNA up	protein up, mRNA up, IR down
EIF2AK2	0.721	0.016778	protein up	0.00616964	0.26876	IR up	-0.0708099	0.999965	mRNA down	protein up, mRNA down, IR up
EIF2S1	-0.975	0.0375973	protein down	-0.0055366	0.154299	IR down	0.238862	0.999965	mRNA up	protein down, mRNA up, IR down
EIF3A	-0.809	0.206766	protein down	1.45e-05	0.00030966	IR up	-0.094077	0.999965	mRNA down	protein down, mRNA down, IR up
EIF3B	-0.0393	0.885341	protein down	0.00393084	0.0358029	IR up	0.0194409	0.999965	mRNA up	protein down, mRNA up, IR up
EIF3G	-0.296	0.729996	protein down	0.00891143	0.00366901	IR up	0.0235187	0.999965	mRNA up	protein down, mRNA up, IR up
EIF4A1	-2.64	0.0396831	protein down	-0.0202076	2.36e-10	IR down	-0.972074	0.944589	mRNA down	protein down, mRNA down, IR down
EIF4A3	0.679	0.119302	protein up	-0.009773	0.00493062	IR down	0.0231994	0.999965	mRNA up	protein up, mRNA up, IR down
EIF4B	-0.0145	0.966023	protein down	0.00466736	NA	IR up	0.0495751	0.999965	mRNA up	protein down, mRNA up, IR up
EIF4EBP1	2.57	0.00131565	protein up	0.00131604	NA	IR up	0.943939	0.999965	mRNA up	protein up, mRNA up, IR up
EIF4G1	-1.67	0.0330315	protein down	-0.0011987	0.0830432	IR down	-0.270583	0.999965	mRNA down	protein down, mRNA down, IR down
EIF4G2	0.214	0.588356	protein up	-0.003302	4.52e-11	IR down	0.141357	0.999965	mRNA up	protein up, mRNA up, IR down
EIF4H	-1.23	0.188598	protein down	0.00029156	NA	IR up	0.109425	0.999965	mRNA up	protein down, mRNA up, IR up
EIF5	1.68	0.0790985	protein up	-0.0242659	1.68e-09	IR down	0.352097	0.999965	mRNA up	protein up, mRNA up, IR down
EIF5A	-0.469	0.500711	protein down	-0.0186009	1.39e-05	IR down	0.128024	0.999965	mRNA up	protein down, mRNA up, IR down
ELAVL1	-1	0.0165284	protein down	0.00173284	NA	IR up	0.0251442	0.999965	mRNA up	protein down, mRNA up, IR up
EMD	-0.874	0.188931	protein down	-0.0356118	NA	IR down	0.0810406	0.999965	mRNA up	protein down, mRNA up, IR down
EML1	-0.136	0.80686	protein down	0.00024799	0.0116837	IR up	-0.613702	0.999965	mRNA down	protein down, mRNA down, IR up
ENAH	-2.46	0.0295649	protein down	0.00100305	NA	IR up	0.250603	0.999965	mRNA up	protein down, mRNA up, IR up
ENO1	-0.0643	0.754537	protein down	0.00189133	NA	IR up	0.167094	0.999965	mRNA up	protein down, mRNA up, IR up
ENO2	-1.85	0.0349571	protein down	0.00243744	NA	IR up	-0.014845	0.999965	mRNA down	protein down, mRNA down, IR up
ENSA	0.438	0.19833	protein up	-0.0051373	NA	IR down	0.0649098	0.999965	mRNA up	protein up, mRNA up, IR down
ENY2	-0.578	0.37657	protein down	-0.0322175	0.0173377	IR down	0.242148	0.999965	mRNA up	protein down, mRNA up, IR down
EPB41L1	1.15	0.00607935	protein up	0.00141845	NA	IR up	-0.0074902	0.999965	mRNA down	protein up, mRNA down, IR up
EPB41L2	-0.224	0.571309	protein down	0.00987072	NA	IR up	-0.192435	0.999965	mRNA down	protein down, mRNA down, IR up
EPB41L3	-0.948	0.103131	protein down	0.00337682	0.254914	IR up	0.388379	0.999965	mRNA up	protein down, mRNA up, IR up
EPDR1	-1.07	0.0609761	protein down	-0.0121075	NA	IR down	0.521474	0.999965	mRNA up	protein down, mRNA up, IR down
EPS15L1	0.0767	0.84654	protein up	0.0218799	0.0133065	IR up	-0.0344564	0.999965	mRNA down	protein up, mRNA down, IR up
ERCC6L2	-0.578	0.430155	protein down	0.0013496	0.188883	IR up	-0.177755	0.999965	mRNA down	protein down, mRNA down, IR up
ERH	-0.554	0.199559	protein down	-0.0077028	NA	IR down	0.249329	0.999965	mRNA up	protein down, mRNA up, IR down
ERP29	-1.58	0.0450526	protein down	0.0164676	NA	IR up	0.311937	0.999965	mRNA up	protein down, mRNA up, IR up
ESYT1	0.593	0.0956649	protein up	-0.0022149	0.0069904	IR down	-0.206778	0.999965	mRNA down	protein up, mRNA down, IR down
ETF1	-0.506	0.428124	protein down	-0.0024328	0.00248737	IR down	0.318404	0.999965	mRNA up	protein down, mRNA up, IR down
ETFB	0.215	0.633205	protein up	0.00431898	NA	IR up	0.0753196	0.999965	mRNA up	protein up, mRNA up, IR up
EWSR1	-1.17	0.0815181	protein down	-0.0038313	1.12e-09	IR down	-0.379878	0.999965	mRNA down	protein down, mRNA down, IR down
EXOSC3	0.318	0.462653	protein up	-0.0072495	0.249706	IR down	0.210704	0.999965	mRNA up	protein up, mRNA up, IR down
EZR	-3.13	0.039862	protein down	0.00198409	NA	IR up	-0.0936196	0.999965	mRNA down	protein down, mRNA down, IR up
FABP5	0.114	0.692539	protein up	-0.0078366	NA	IR down	-0.263813	0.999965	mRNA down	protein up, mRNA down, IR down
FABP7	-0.533	0.0687186	protein down	0.0559554	NA	IR up	-0.558836	0.999965	mRNA down	protein down, mRNA down, IR up
FAF2	0.42	0.208007	protein up	-0.0006739	0.129983	IR down	0.0207135	0.999965	mRNA up	protein up, mRNA up, IR down
FAHD2A	0.49	0.228552	protein up	-0.0272917	NA	IR down	0.0902972	0.999965	mRNA up	protein up, mRNA up, IR down
FAM114A1	0.361	0.614987	protein up	-0.0059464	0.0354494	IR down	0.621545	0.999965	mRNA up	protein up, mRNA up, IR down
FAM136A	-0.161	0.717975	protein down	-0.0100165	NA	IR down	0.243691	0.999965	mRNA up	protein down, mRNA up, IR down
FARSA	-1.15	0.0825004	protein down	-0.0015646	NA	IR down	-0.0724822	0.999965	mRNA down	protein down, mRNA down, IR down
FASN	-0.913	0.31782	protein down	0.0233315	0.00639355	IR up	-0.619445	0.999965	mRNA down	protein down, mRNA down, IR up
FAU	0.679	0.12344	protein up	-0.0160432	NA	IR down	0.0803037	0.999965	mRNA up	protein up, mRNA up, IR down
FBL	0.705	0.0791124	protein up	-0.0268788	0.10018	IR down	-0.0393467	0.999965	mRNA down	protein up, mRNA down, IR down
FBLIM1	-0.393	0.575887	protein down	-0.0105709	NA	IR down	0.223214	0.999965	mRNA up	protein down, mRNA up, IR down
FH	-0.118	0.701677	protein down	0.00882202	0.0317627	IR up	-0.126865	0.999965	mRNA down	protein down, mRNA down, IR up
FHL1	-1.45	0.0271219	protein down	0.00769985	NA	IR up	-0.605251	0.999965	mRNA down	protein down, mRNA down, IR up
FHL2	-0.85	0.106103	protein down	-0.0319239	0.0020877	IR down	0.655951	0.999965	mRNA up	protein down, mRNA up, IR down
FHL3	0.545	0.0827104	protein up	-0.0072664	0.0706657	IR down	0.411718	0.999965	mRNA up	protein up, mRNA up, IR down
FILIP1L	0.872	0.0761922	protein up	-0.0145888	NA	IR down	0.999366	0.999965	mRNA up	protein up, mRNA up, IR down
FIS1	0.165	0.640405	protein up	0.0139593	NA	IR up	0.117036	0.999965	mRNA up	protein up, mRNA up, IR up
FKBP10	-0.639	0.144543	protein down	-0.0152414	NA	IR down	0.632474	0.999965	mRNA up	protein down, mRNA up, IR down
FKBP1A	0.444	0.0804678	protein up	-0.0078142	NA	IR down	0.185932	0.999965	mRNA up	protein up, mRNA up, IR down
FKBP3	-2.38	0.0468387	protein down	-0.0019382	NA	IR down	0.202335	0.999965	mRNA up	protein down, mRNA up, IR down
FKBP4	0.475	0.451081	protein up	0.00304463	NA	IR up	0.0694976	0.999965	mRNA up	protein up, mRNA up, IR up
FLII	0.342	0.326611	protein up	-0.0032352	0.00471712	IR down	-0.117572	0.999965	mRNA down	protein up, mRNA down, IR down
FLNA	-1.23	0.0603948	protein down	-0.0055277	9.09e-46	IR down	-0.418646	0.999965	mRNA down	protein down, mRNA down, IR down
FLNB	-2.05	0.0848155	protein down	0.001018	NA	IR up	-1.21811	0.999965	mRNA down	protein down, mRNA down, IR up
FLNC	-2.91	0.0466678	protein down	-0.0012647	NA	IR down	-0.449154	0.999965	mRNA down	protein down, mRNA down, IR down
FLOT1	0.328	0.439351	protein up	-0.0300481	1.41e-07	IR down	0.490564	0.999965	mRNA up	protein up, mRNA up, IR down
FNBP1L	0.0774	0.871958	protein up	0.00330728	0.00636568	IR up	-0.0860072	0.999965	mRNA down	protein up, mRNA down, IR up
FRAS1	0.508	0.180198	protein up	-0.000594	NA	IR down	-0.395419	0.999965	mRNA down	protein up, mRNA down, IR down
FUBP1	-1.24	0.178151	protein down	0.00041915	NA	IR up	-0.147162	0.999965	mRNA down	protein down, mRNA down, IR up
FUBP3	-0.133	0.82828	protein down	0.00225524	0.160905	IR up	0.0786847	0.999965	mRNA up	protein down, mRNA up, IR up
FUS	-0.656	0.530041	protein down	0.019072	0.00393913	IR up	-0.276272	0.999965	mRNA down	protein down, mRNA down, IR up
G3BP1	0.0273	0.967998	protein up	-0.0016968	0.286842	IR down	0.110135	0.999965	mRNA up	protein up, mRNA up, IR down
G6PD	0.738	0.0921817	protein up	0.00325738	NA	IR up	-0.364836	0.999965	mRNA down	protein up, mRNA down, IR up
GAA	-0.577	0.290983	protein down	0.00094427	NA	IR up	0.187523	0.999965	mRNA up	protein down, mRNA up, IR up
GALNT2	0.478	0.118304	protein up	0.00065836	NA	IR up	0.510615	0.999965	mRNA up	protein up, mRNA up, IR up
GANAB	-1.27	0.0767074	protein down	-0.0008684	NA	IR down	-0.0228875	0.999965	mRNA down	protein down, mRNA down, IR down
GANC	0.336	0.469537	protein up	0.00307805	0.324329	IR up	-0.121722	0.999965	mRNA down	protein up, mRNA down, IR up
GAP43	0.0419	0.880963	protein up	0.00418774	NA	IR up	0.396828	0.999965	mRNA up	protein up, mRNA up, IR up
GAPDH	-0.978	0.0841441	protein down	-0.0038936	NA	IR down	0.365177	0.999965	mRNA up	protein down, mRNA up, IR down
GBP1	-0.335	0.559486	protein down	-0.0174431	0.00049683	IR down	0.055553	0.999965	mRNA up	protein down, mRNA up, IR down
GCSH	-1.96	0.0293797	protein down	0.004779	NA	IR up	0.0511421	0.999965	mRNA up	protein down, mRNA up, IR up
GDI1	-0.885	0.0679956	protein down	0.00742551	0.0603116	IR up	-0.307633	0.999965	mRNA down	protein down, mRNA down, IR up
GDI2	-1.13	0.0230125	protein down	-0.0006924	NA	IR down	0.147374	0.999965	mRNA up	protein down, mRNA up, IR down
GFAP	-3.03	0.00790217	protein down	0.0842918	NA	IR up	-1.19251	0.999965	mRNA down	protein down, mRNA down, IR up
GGH	-0.267	0.595415	protein down	0.00582216	NA	IR up	-0.0870112	0.999965	mRNA down	protein down, mRNA down, IR up
GLIPR2	0.902	0.0316877	protein up	-0.0610246	NA	IR down	0.549393	0.999965	mRNA up	protein up, mRNA up, IR down
GLO1	-0.934	0.0438958	protein down	0.00150395	NA	IR up	0.206342	0.999965	mRNA up	protein down, mRNA up, IR up
GLRX	0.735	0.0881646	protein up	-0.082319	NA	IR down	0.255415	0.999965	mRNA up	protein up, mRNA up, IR down
GLRX3	-1.1	0.0404504	protein down	0.00644442	0.103566	IR up	0.175579	0.999965	mRNA up	protein down, mRNA up, IR up
GLUD1	0.15	0.85626	protein up	0.00182883	3.77e-12	IR up	0.0482904	0.999965	mRNA up	protein up, mRNA up, IR up
GMFB	-0.658	0.483321	protein down	-0.0267163	0.00435198	IR down	0.396168	0.999965	mRNA up	protein down, mRNA up, IR down
GNB1	-1.87	0.0170472	protein down	-0.0002724	NA	IR down	0.169991	0.999965	mRNA up	protein down, mRNA up, IR down
GNG12	1.09	0.0491609	protein up	0.00294139	NA	IR up	0.298215	0.999965	mRNA up	protein up, mRNA up, IR up
GNG2	0.64	0.122903	protein up	0.00077695	NA	IR up	-0.0989781	0.999965	mRNA down	protein up, mRNA down, IR up
GNS	-1.3	0.0885481	protein down	-0.000615	NA	IR down	0.0782008	0.999965	mRNA up	protein down, mRNA up, IR down
GOLGA5	0.598	0.372478	protein up	-0.005186	0.123535	IR down	0.327185	0.999965	mRNA up	protein up, mRNA up, IR down
GPI	-1.27	0.0151508	protein down	0.0204015	NA	IR up	0.0915534	0.999965	mRNA up	protein down, mRNA up, IR up
GPS1	0.381	0.35355	protein up	0.0139114	0.00662584	IR up	-0.234448	0.999965	mRNA down	protein up, mRNA down, IR up
GRIN2A	0.0599	0.952305	protein up	0.0122884	NA	IR up	-0.590498	0.999965	mRNA down	protein up, mRNA down, IR up
GRSF1	0.357	0.378728	protein up	-0.0004779	NA	IR down	0.16903	0.999965	mRNA up	protein up, mRNA up, IR down
GSN	-2.03	0.0377315	protein down	0.0257157	0.215394	IR up	0.251639	0.999965	mRNA up	protein down, mRNA up, IR up
GSS	0.167	0.694778	protein up	-0.0006217	NA	IR down	-0.0205378	0.999965	mRNA down	protein up, mRNA down, IR down
GSTO1	-0.402	0.37389	protein down	-0.0109468	0.330718	IR down	0.190761	0.999965	mRNA up	protein down, mRNA up, IR down
GSTP1	0.899	0.0133687	protein up	-0.006512	NA	IR down	-0.0030502	0.999965	mRNA down	protein up, mRNA down, IR down
GTF2A1	1.44	0.00345726	protein up	0.00399577	0.356034	IR up	0.265993	0.999965	mRNA up	protein up, mRNA up, IR up
GTF2F2	0.0645	0.89949	protein up	-0.0001004	NA	IR down	0.379672	0.999965	mRNA up	protein up, mRNA up, IR down
GTPBP4	0.567	0.183836	protein up	-0.0011323	0.0419229	IR down	-0.0549854	0.999965	mRNA down	protein up, mRNA down, IR down
HADHA	-0.397	0.528987	protein down	0.00322223	NA	IR up	-0.0176656	0.999965	mRNA down	protein down, mRNA down, IR up
HADHB	0.333	0.489405	protein up	0.00425631	NA	IR up	0.263422	0.999965	mRNA up	protein up, mRNA up, IR up
HAGH	0.416	0.206051	protein up	0.0160805	0.158551	IR up	-0.0680389	0.999965	mRNA down	protein up, mRNA down, IR up
HDGF	-1.03	0.0997034	protein down	-0.0008948	NA	IR down	-0.0278692	0.999965	mRNA down	protein down, mRNA down, IR down
HDLBP	-0.558	0.507298	protein down	-0.002696	NA	IR down	0.192435	0.999965	mRNA up	protein down, mRNA up, IR down
HEXB	0.291	0.495117	protein up	0.00253388	NA	IR up	0.536067	0.999965	mRNA up	protein up, mRNA up, IR up
HIGD1A	1.01	0.224033	protein up	-0.0064409	NA	IR down	0.206149	0.999965	mRNA up	protein up, mRNA up, IR down
HINT1	-0.0929	0.731794	protein down	-0.0460978	9.01e-05	IR down	0.426683	0.999965	mRNA up	protein down, mRNA up, IR down
HINT2	-1.03	0.135638	protein down	-0.0241294	NA	IR down	0.28704	0.999965	mRNA up	protein down, mRNA up, IR down
HK1	0.724	0.0500625	protein up	0.00181053	NA	IR up	-0.176111	0.999965	mRNA down	protein up, mRNA down, IR up
HLA-A	-1.01	0.0620889	protein down	-0.0101168	0.00099833	IR down	0.340948	0.999965	mRNA up	protein down, mRNA up, IR down
HLA-E	0.83	0.0358632	protein up	-0.0104206	0.00197245	IR down	0.179852	0.999965	mRNA up	protein up, mRNA up, IR down
HMGA2	0.823	0.0508968	protein up	-0.0198889	0.263691	IR down	-0.83553	0.999965	mRNA down	protein up, mRNA down, IR down
HMGB1	-2.06	0.0287694	protein down	0.00456904	NA	IR up	0.0393022	0.999965	mRNA up	protein down, mRNA up, IR up
HMGB3	0.58	0.369093	protein up	0.00565553	NA	IR up	-0.16553	0.999965	mRNA down	protein up, mRNA down, IR up
HMOX2	-0.21	0.763604	protein down	0.00064381	NA	IR up	-0.245503	0.999965	mRNA down	protein down, mRNA down, IR up
HNRNPA1	0.0465	0.855516	protein up	0.00531193	5.06e-07	IR up	-0.112777	0.999965	mRNA down	protein up, mRNA down, IR up
HNRNPA2B1	-0.0246	0.917541	protein down	-0.0033047	7.33e-10	IR down	-0.199458	0.999965	mRNA down	protein down, mRNA down, IR down
HNRNPA3	0.315	0.388038	protein up	-0.0225952	NA	IR down	0.00264133	0.999965	mRNA up	protein up, mRNA up, IR down
HNRNPAB	-0.821	0.268108	protein down	-0.0150699	0.00478563	IR down	0.0502669	0.999965	mRNA up	protein down, mRNA up, IR down
HNRNPC	-0.594	0.0714831	protein down	-0.001236	NA	IR down	0.0799772	0.999965	mRNA up	protein down, mRNA up, IR down
HNRNPD	-0.629	0.510567	protein down	-0.0049652	NA	IR down	-0.0942578	0.999965	mRNA down	protein down, mRNA down, IR down
HNRNPDL	0.964	0.0218851	protein up	-0.008956	1.38e-05	IR down	-0.158808	0.999965	mRNA down	protein up, mRNA down, IR down
HNRNPF	-0.629	0.452547	protein down	-0.0051242	NA	IR down	-0.0906299	0.999965	mRNA down	protein down, mRNA down, IR down
HNRNPH1	-1.35	0.0505411	protein down	-0.0028161	1.64e-07	IR down	-0.433775	0.999965	mRNA down	protein down, mRNA down, IR down
HNRNPH3	0.605	0.19541	protein up	-0.0092202	0.0116046	IR down	0.0471632	0.999965	mRNA up	protein up, mRNA up, IR down
HNRNPK	-1.88	0.0412023	protein down	-0.0077197	NA	IR down	0.0356697	0.999965	mRNA up	protein down, mRNA up, IR down
HNRNPL	0.548	0.246433	protein up	-0.0231683	0.0795311	IR down	-0.141673	0.999965	mRNA down	protein up, mRNA down, IR down
HNRNPM	0.07	0.77054	protein up	0.00371596	0.0418648	IR up	-0.085766	0.999965	mRNA down	protein up, mRNA down, IR up
HNRNPR	0.418	0.268065	protein up	-0.0039609	0.0673958	IR down	-0.0494055	0.999965	mRNA down	protein up, mRNA down, IR down
HNRNPU	1.39	0.159054	protein up	-0.0050932	2.93e-05	IR down	-0.018164	0.999965	mRNA down	protein up, mRNA down, IR down
HOOK3	0.23	0.519185	protein up	-0.0051922	NA	IR down	0.0978422	0.999965	mRNA up	protein up, mRNA up, IR down
HP1BP3	0.515	0.237643	protein up	-0.0114127	NA	IR down	-0.0704717	0.999965	mRNA down	protein up, mRNA down, IR down
HSBP1	-1.76	0.0373201	protein down	-0.0101379	NA	IR down	0.100751	0.999965	mRNA up	protein down, mRNA up, IR down
HSD17B10	0.556	0.100999	protein up	-0.0149458	0.0241787	IR down	-0.0350634	0.999965	mRNA down	protein up, mRNA down, IR down
HSP90AA1	-1.4	0.0157776	protein down	0.0218327	NA	IR up	0.0629662	0.999965	mRNA up	protein down, mRNA up, IR up
HSP90AB1	-2.33	0.0134538	protein down	-0.0018638	0.0894093	IR down	0.00205057	0.999965	mRNA up	protein down, mRNA up, IR down
HSP90B1	-1.73	0.0637452	protein down	-0.000402	NA	IR down	0.12823	0.999965	mRNA up	protein down, mRNA up, IR down
HSPA12A	-0.131	0.685521	protein down	0.016508	NA	IR up	0.132982	0.999965	mRNA up	protein down, mRNA up, IR up
HSPA4	-1.17	0.0306559	protein down	-0.002444	0.0907088	IR down	0.129163	0.999965	mRNA up	protein down, mRNA up, IR down
HSPA5	-1.35	0.0378032	protein down	-0.0006492	NA	IR down	0.125281	0.999965	mRNA up	protein down, mRNA up, IR down
HSPA8	-1.78	0.0915627	protein down	0.00011994	NA	IR up	-0.056997	0.999965	mRNA down	protein down, mRNA down, IR up
HSPA9	-1.67	0.0549125	protein down	0.00062408	0.371515	IR up	0.301393	0.999965	mRNA up	protein down, mRNA up, IR up
HSPB1	0.162	0.444258	protein up	-0.0083706	NA	IR down	0.608977	0.999965	mRNA up	protein up, mRNA up, IR down
HSPD1	0.0656	0.76042	protein up	0.00538257	0.0813606	IR up	0.00206207	0.999965	mRNA up	protein up, mRNA up, IR up
HSPE1	0.647	0.165361	protein up	-0.0332504	0.00181845	IR down	0.249903	0.999965	mRNA up	protein up, mRNA up, IR down
HSPH1	0.428	0.351601	protein up	-0.000792	NA	IR down	-0.114156	0.999965	mRNA down	protein up, mRNA down, IR down
HYOU1	-2.28	0.0314936	protein down	-0.0042493	0.0248297	IR down	0.153211	0.999965	mRNA up	protein down, mRNA up, IR down
HYPK	-0.0899	0.889407	protein down	-0.0114786	NA	IR down	-1.04656	0.999965	mRNA down	protein down, mRNA down, IR down
IDH1	0.941	0.019266	protein up	-0.0262973	0.00280841	IR down	0.0644764	0.999965	mRNA up	protein up, mRNA up, IR down
IGF2BP1	0.0562	0.920942	protein up	-0.0008191	0.468387	IR down	-0.866279	0.999965	mRNA down	protein up, mRNA down, IR down
IGFBP5	0.64	0.0964431	protein up	-0.0010232	NA	IR down	0.544945	0.999965	mRNA up	protein up, mRNA up, IR down
IGFBP7	-1.31	0.0573502	protein down	3.55e-05	NA	IR up	0.138689	0.999965	mRNA up	protein down, mRNA up, IR up
ILF3	-0.843	0.250404	protein down	0.00050172	0.301009	IR up	-0.303751	0.999965	mRNA down	protein down, mRNA down, IR up
IMMT	-1.55	0.0278616	protein down	-0.0013992	NA	IR down	-0.0536598	0.999965	mRNA down	protein down, mRNA down, IR down
INA	0.501	0.522794	protein up	-0.0005195	NA	IR down	-0.29244	0.999965	mRNA down	protein up, mRNA down, IR down
IPO5	-0.392	0.396238	protein down	0.00124076	0.143952	IR up	0.257872	0.999965	mRNA up	protein down, mRNA up, IR up
IQGAP1	0.444	0.207782	protein up	0.00029197	1.07e-13	IR up	-0.993917	0.999965	mRNA down	protein up, mRNA down, IR up
ITGA3	1.23	0.0314875	protein up	-0.0097614	0.0281193	IR down	0.272703	0.999965	mRNA up	protein up, mRNA up, IR down
ITGA7	-0.0832	0.90027	protein down	-0.0084822	0.0633312	IR down	-0.0251804	0.999965	mRNA down	protein down, mRNA down, IR down
ITGAV	-1.65	0.0515267	protein down	-0.0015716	NA	IR down	0.466791	0.999965	mRNA up	protein down, mRNA up, IR down
ITGB1	-0.471	0.50429	protein down	-0.0021021	1.42e-06	IR down	0.475994	0.999965	mRNA up	protein down, mRNA up, IR down
ITSN1	-0.824	0.0777659	protein down	0.00640263	9.52e-09	IR up	-0.651489	0.999965	mRNA down	protein down, mRNA down, IR up
KHDRBS1	-0.485	0.331708	protein down	0.0018617	NA	IR up	-0.0123487	0.999965	mRNA down	protein down, mRNA down, IR up
KHSRP	-1.89	0.0214392	protein down	0.00230004	0.125205	IR up	0.0514759	0.999965	mRNA up	protein down, mRNA up, IR up
KIF5B	-1.53	0.0518097	protein down	-0.0041169	0.00188286	IR down	0.162823	0.999965	mRNA up	protein down, mRNA up, IR down
KLC2	0.402	0.304466	protein up	-0.0089849	0.0338776	IR down	-0.0394702	0.999965	mRNA down	protein up, mRNA down, IR down
KPNA2	0.522	0.273183	protein up	0.00129628	0.00452898	IR up	-0.127136	0.999965	mRNA down	protein up, mRNA down, IR up
KPNA3	0.357	0.309452	protein up	0.00374273	NA	IR up	0.380688	0.999965	mRNA up	protein up, mRNA up, IR up
KPNA4	1.07	0.0203065	protein up	-0.0026049	0.175334	IR down	0.407801	0.999965	mRNA up	protein up, mRNA up, IR down
KPNA6	0.209	0.64505	protein up	0.00199199	NA	IR up	0.0260439	0.999965	mRNA up	protein up, mRNA up, IR up
KPNB1	-2.32	0.0311226	protein down	0.00035379	NA	IR up	0.0831149	0.999965	mRNA up	protein down, mRNA up, IR up
KRBA1	-0.728	0.176962	protein down	-0.0114102	0.00043074	IR down	-0.230465	0.999965	mRNA down	protein down, mRNA down, IR down
KRT18	0.556	0.105651	protein up	0.0018638	NA	IR up	0.586734	0.999965	mRNA up	protein up, mRNA up, IR up
KRT7	0.466	0.177819	protein up	0.00351473	NA	IR up	-2.31642	0.792483	mRNA down	protein up, mRNA down, IR up
KTN1	-1.69	0.017526	protein down	0.0012883	NA	IR up	0.244801	0.999965	mRNA up	protein down, mRNA up, IR up
LAMB1	-1.16	0.0422169	protein down	-0.0045148	NA	IR down	-0.18759	0.999965	mRNA down	protein down, mRNA down, IR down
LAMTOR1	-0.562	0.327078	protein down	-0.0382554	NA	IR down	0.185697	0.999965	mRNA up	protein down, mRNA up, IR down
LAP3	-1.81	0.0156026	protein down	0.00311547	NA	IR up	0.076814	0.999965	mRNA up	protein down, mRNA up, IR up
LARP1	0.495	0.166105	protein up	0.00118806	NA	IR up	-0.0402542	0.999965	mRNA down	protein up, mRNA down, IR up
LASP1	-1.34	0.00252788	protein down	0.00471454	0.00255978	IR up	-0.187865	0.999965	mRNA down	protein down, mRNA down, IR up
LDHA	0.343	0.196443	protein up	-0.0037484	0.0177962	IR down	1.64672	0.0902206	mRNA up	protein up, mRNA up, IR down
LDHB	0.412	0.29662	protein up	0.00453001	NA	IR up	0.151003	0.999965	mRNA up	protein up, mRNA up, IR up
LEMD2	0.781	0.0969962	protein up	-0.0030162	NA	IR down	-0.117676	0.999965	mRNA down	protein up, mRNA down, IR down
LGALS1	0.0302	0.904036	protein up	-0.0116695	0.00400043	IR down	0.146138	0.999965	mRNA up	protein up, mRNA up, IR down
LGALS3	0.655	0.046113	protein up	-0.0185164	0.0657018	IR down	-0.0572236	0.999965	mRNA down	protein up, mRNA down, IR down
LIMA1	-0.56	0.46224	protein down	0.00081964	NA	IR up	-0.254383	0.999965	mRNA down	protein down, mRNA down, IR up
LIMCH1	0.235	0.664392	protein up	0.00018833	NA	IR up	-0.541911	0.999965	mRNA down	protein up, mRNA down, IR up
LIMD2	-0.458	0.465467	protein down	-0.0277193	NA	IR down	-0.151916	0.999965	mRNA down	protein down, mRNA down, IR down
LIN7C	-0.0507	0.930405	protein down	-0.0199278	NA	IR down	0.186108	0.999965	mRNA up	protein down, mRNA up, IR down
LMCD1	0.0767	0.76655	protein up	-0.0060505	NA	IR down	0.0170519	0.999965	mRNA up	protein up, mRNA up, IR down
LMNA	-1.14	0.0395128	protein down	-0.0023429	NA	IR down	-0.572549	0.999965	mRNA down	protein down, mRNA down, IR down
LMNB1	0.497	0.160078	protein up	0.0088639	NA	IR up	-0.0977105	0.999965	mRNA down	protein up, mRNA down, IR up
LMNB2	0.541	0.203702	protein up	0.00851236	NA	IR up	-0.201063	0.999965	mRNA down	protein up, mRNA down, IR up
LPP	0.237	0.462708	protein up	-0.0007578	NA	IR down	-0.468437	0.999965	mRNA down	protein up, mRNA down, IR down
LRP1	0.545	0.164995	protein up	-0.0003411	3.19e-05	IR down	-0.675228	0.999965	mRNA down	protein up, mRNA down, IR down
LRRC47	0.298	0.498961	protein up	-0.0019613	NA	IR down	0.0616473	0.999965	mRNA up	protein up, mRNA up, IR down
LRRC59	0.542	0.333963	protein up	-0.0073666	NA	IR down	0.0890419	0.999965	mRNA up	protein up, mRNA up, IR down
LRRFIP1	0.647	0.379582	protein up	-0.0042512	0.0019741	IR down	0.0920648	0.999965	mRNA up	protein up, mRNA up, IR down
LSM1	-1.1	0.13731	protein down	-0.0227778	NA	IR down	0.254486	0.999965	mRNA up	protein down, mRNA up, IR down
LSM12	-0.0647	0.822955	protein down	-0.000851	NA	IR down	0.322887	0.999965	mRNA up	protein down, mRNA up, IR down
LSM3	-1.68	0.0323153	protein down	-0.0040503	NA	IR down	0.276166	0.999965	mRNA up	protein down, mRNA up, IR down
LSM5	0.129	0.901907	protein up	-0.0149036	NA	IR down	0.3347	0.999965	mRNA up	protein up, mRNA up, IR down
LSM8	-0.545	0.426986	protein down	-0.0462157	0.0331421	IR down	0.0652046	0.999965	mRNA up	protein down, mRNA up, IR down
LUC7L2	0.432	0.204568	protein up	0.0210667	NA	IR up	-0.469438	0.999965	mRNA down	protein up, mRNA down, IR up
LUZP1	-0.407	0.332639	protein down	0.00067567	NA	IR up	-0.387651	0.999965	mRNA down	protein down, mRNA down, IR up
LZTFL1	1.14	0.230824	protein up	-0.0210456	0.028758	IR down	-0.143185	0.999965	mRNA down	protein up, mRNA down, IR down
MACF1	0.573	0.431452	protein up	-0.001638	0.0105237	IR down	-0.714707	0.999965	mRNA down	protein up, mRNA down, IR down
MAGED2	-1.3	0.0387381	protein down	-0.0021039	0.00011912	IR down	-0.0765275	0.999965	mRNA down	protein down, mRNA down, IR down
MAN2B1	-0.215	0.697243	protein down	-0.0025356	0.00062938	IR down	0.220885	0.999965	mRNA up	protein down, mRNA up, IR down
MAP1A	-1.39	0.0202814	protein down	-0.0016153	NA	IR down	-0.199306	0.999965	mRNA down	protein down, mRNA down, IR down
MAP1B	-1.32	0.0273853	protein down	3.82e-05	0.0358145	IR up	-0.453086	0.999965	mRNA down	protein down, mRNA down, IR up
MAP2	0.342	0.285392	protein up	0.0145283	0.00037822	IR up	-0.496716	0.999965	mRNA down	protein up, mRNA down, IR up
MAP4	-0.358	0.256337	protein down	-5.95e-05	0.00122867	IR down	-0.0473793	0.999965	mRNA down	protein down, mRNA down, IR down
MAP4K4	0.5	0.240202	protein up	-0.000305	NA	IR down	-0.056249	0.999965	mRNA down	protein up, mRNA down, IR down
MAP7D1	0.691	0.0547447	protein up	-0.0085365	0.00030629	IR down	0.0031491	0.999965	mRNA up	protein up, mRNA up, IR down
MAPK1	0.258	0.610941	protein up	-0.0007969	NA	IR down	0.198654	0.999965	mRNA up	protein up, mRNA up, IR down
MAPK1IP1L	-0.489	0.663615	protein down	-0.006879	NA	IR down	0.106865	0.999965	mRNA up	protein down, mRNA up, IR down
MAPRE1	-1.52	0.0288605	protein down	-0.0026943	0.00502792	IR down	0.332133	0.999965	mRNA up	protein down, mRNA up, IR down
MARCKS	-1.15	0.026733	protein down	-0.007158	NA	IR down	0.216574	0.999965	mRNA up	protein down, mRNA up, IR down
MARCKSL1	-0.0772	0.707505	protein down	0.00127354	NA	IR up	-0.247022	0.999965	mRNA down	protein down, mRNA down, IR up
MATR3	-1.75	0.0136398	protein down	0.00192729	0.339164	IR up	-0.560733	0.999965	mRNA down	protein down, mRNA down, IR up
MBNL2	-0.457	0.0872347	protein down	-0.0077866	0.0378951	IR down	0.269276	0.999965	mRNA up	protein down, mRNA up, IR down
MCAM	0.0614	0.932288	protein up	-0.0543712	1.25e-25	IR down	0.415822	0.999965	mRNA up	protein up, mRNA up, IR down
MCM4	0.293	0.484894	protein up	0.0114932	NA	IR up	-0.0326661	0.999965	mRNA down	protein up, mRNA down, IR up
MDH1	-1.03	0.209285	protein down	0.00325691	NA	IR up	0.05749	0.999965	mRNA up	protein down, mRNA up, IR up
MDH2	-2.22	0.0102469	protein down	-0.0020995	0.147972	IR down	0.0736375	0.999965	mRNA up	protein down, mRNA up, IR down
ME1	-0.0662	0.893589	protein down	0.00289846	NA	IR up	0.391197	0.999965	mRNA up	protein down, mRNA up, IR up
MEA1	0.549	0.146467	protein up	-0.0387826	NA	IR down	0.316616	0.999965	mRNA up	protein up, mRNA up, IR down
MIA3	-0.428	0.20842	protein down	0.00088758	0.136228	IR up	-0.35985	0.999965	mRNA down	protein down, mRNA down, IR up
MICALL1	0.372	0.441424	protein up	-0.0137594	0.010626	IR down	0.334136	0.999965	mRNA up	protein up, mRNA up, IR down
MIF	0.386	0.0927194	protein up	-0.0074491	NA	IR down	0.129063	0.999965	mRNA up	protein up, mRNA up, IR down
MRC2	-1.54	0.0182628	protein down	-0.0040714	1.84e-16	IR down	0.0951302	0.999965	mRNA up	protein down, mRNA up, IR down
MRPL11	1.03	0.121543	protein up	-0.048991	0.0909445	IR down	0.246461	0.999965	mRNA up	protein up, mRNA up, IR down
MRPS36	1.24	0.062258	protein up	-0.0516124	NA	IR down	0.180857	0.999965	mRNA up	protein up, mRNA up, IR down
MSI1	-0.101	0.859957	protein down	0.0346819	0.00033756	IR up	-0.851534	0.999965	mRNA down	protein down, mRNA down, IR up
MSN	-0.947	0.0566971	protein down	-0.0003345	NA	IR down	-0.0078388	0.999965	mRNA down	protein down, mRNA down, IR down
MT1E	0.424	0.275566	protein up	0.0199908	0.218937	IR up	-1.43433	0.819016	mRNA down	protein up, mRNA down, IR up
MT1F	0.792	0.0439621	protein up	-0.0234828	NA	IR down	-0.613811	0.999965	mRNA down	protein up, mRNA down, IR down
MT1X	0.11	0.620228	protein up	0.0016248	NA	IR up	-0.624382	0.999965	mRNA down	protein up, mRNA down, IR up
MT2A	-0.104	0.701761	protein down	0.0304278	0.0803134	IR up	0.213023	0.999965	mRNA up	protein down, mRNA up, IR up
MTDH	0.592	0.0838935	protein up	0.00020847	NA	IR up	0.340361	0.999965	mRNA up	protein up, mRNA up, IR up
MTHFD1	0.404	0.148103	protein up	0.00275875	0.178505	IR up	-0.296812	0.999965	mRNA down	protein up, mRNA down, IR up
MTPN	-1.58	0.0519438	protein down	-0.0037377	NA	IR down	0.310626	0.999965	mRNA up	protein down, mRNA up, IR down
MVP	-0.986	0.172108	protein down	0.00218925	NA	IR up	-0.352574	0.999965	mRNA down	protein down, mRNA down, IR up
MXRA7	-0.303	0.407375	protein down	-0.0109365	NA	IR down	0.428577	0.999965	mRNA up	protein down, mRNA up, IR down
MYDGF	-1.53	0.064526	protein down	-0.0007397	NA	IR down	0.152098	0.999965	mRNA up	protein down, mRNA up, IR down
MYH10	-0.809	0.0462123	protein down	-0.0003435	8.96e-05	IR down	-0.294011	0.999965	mRNA down	protein down, mRNA down, IR down
MYH11	-0.635	0.0493572	protein down	-0.0003854	NA	IR down	0.387033	0.999965	mRNA up	protein down, mRNA up, IR down
MYH9	-0.757	0.0589032	protein down	-0.001396	2e-16	IR down	-0.252547	0.999965	mRNA down	protein down, mRNA down, IR down
MYL12A	-1.13	0.0191002	protein down	-0.0400425	NA	IR down	0.273569	0.999965	mRNA up	protein down, mRNA up, IR down
MYL6	-1.01	0.00951131	protein down	-0.0414582	2.03e-42	IR down	0.0887791	0.999965	mRNA up	protein down, mRNA up, IR down
MYL9	-0.823	0.0326238	protein down	-0.0555912	1.02e-20	IR down	0.177681	0.999965	mRNA up	protein down, mRNA up, IR down
MYLK	-0.925	0.0214594	protein down	0.00100802	NA	IR up	1.56979	0.702329	mRNA up	protein down, mRNA up, IR up
NAA10	-0.694	0.159611	protein down	0.00922461	0.136334	IR up	0.0559024	0.999965	mRNA up	protein down, mRNA up, IR up
NAA35	0.679	0.117625	protein up	0.00329605	0.204653	IR up	0.00045839	0.999965	mRNA up	protein up, mRNA up, IR up
NACA	-1.09	0.225227	protein down	0.00289427	NA	IR up	0.181172	0.999965	mRNA up	protein down, mRNA up, IR up
NACAD	0.58	0.0942434	protein up	-0.0029736	0.178551	IR down	-0.537129	0.999965	mRNA down	protein up, mRNA down, IR down
NAP1L1	-2.2	0.0506445	protein down	0.0061375	NA	IR up	0.352824	0.999965	mRNA up	protein down, mRNA up, IR up
NAP1L4	0.425	0.101108	protein up	0.00164509	NA	IR up	-0.0043027	0.999965	mRNA down	protein up, mRNA down, IR up
NAPG	0.176	0.741835	protein up	-0.0099011	0.00629436	IR down	-0.113782	0.999965	mRNA down	protein up, mRNA down, IR down
NASP	0.238	0.48649	protein up	0.00520455	0.0849594	IR up	-0.221822	0.999965	mRNA down	protein up, mRNA down, IR up
NCL	-0.795	0.0674377	protein down	-0.0070659	0.0001525	IR down	0.102702	0.999965	mRNA up	protein down, mRNA up, IR down
NDUFA2	-0.524	0.348835	protein down	-0.0304998	0.11814	IR down	0.00362472	0.999965	mRNA up	protein down, mRNA up, IR down
NDUFB1	0.63	0.115741	protein up	-0.0474638	NA	IR down	0.183859	0.999965	mRNA up	protein up, mRNA up, IR down
NDUFS4	0.186	0.596636	protein up	-0.0014902	NA	IR down	0.300032	0.999965	mRNA up	protein up, mRNA up, IR down
NDUFS6	-0.108	0.84115	protein down	0.00135992	NA	IR up	0.0863229	0.999965	mRNA up	protein down, mRNA up, IR up
NDUFS7	0.626	0.11159	protein up	0.0377399	NA	IR up	-0.116796	0.999965	mRNA down	protein up, mRNA down, IR up
NDUFS8	0.314	0.486563	protein up	-0.0074328	0.0329403	IR down	-0.088631	0.999965	mRNA down	protein up, mRNA down, IR down
NEDD1	1.03	0.0215435	protein up	-1.73e-05	NA	IR down	0.236097	0.999965	mRNA up	protein up, mRNA up, IR down
NEFL	0.495	0.21824	protein up	0.00125009	NA	IR up	0.395077	0.999965	mRNA up	protein up, mRNA up, IR up
NEFM	0.167	0.865133	protein up	0.00316987	0.337547	IR up	0.513955	0.999965	mRNA up	protein up, mRNA up, IR up
NELFA	-0.0803	0.895508	protein down	0.0152212	0.00256811	IR up	-0.0691619	0.999965	mRNA down	protein down, mRNA down, IR up
NENF	0.532	0.577273	protein up	0.0124419	0.372013	IR up	0.293175	0.999965	mRNA up	protein up, mRNA up, IR up
NES	-1.16	0.0307483	protein down	-0.0035114	NA	IR down	-0.763383	0.999965	mRNA down	protein down, mRNA down, IR down
NEXN	0.423	0.285097	protein up	-0.0069204	NA	IR down	0.0590318	0.999965	mRNA up	protein up, mRNA up, IR down
NIPSNAP1	0.785	0.0107943	protein up	0.0131905	NA	IR up	-0.13465	0.999965	mRNA down	protein up, mRNA down, IR up
NME2	-0.0621	0.78787	protein down	0.004023	NA	IR up	-0.0796931	0.999965	mRNA down	protein down, mRNA down, IR up
NOLC1	0.894	0.0392031	protein up	-0.0017762	0.00234433	IR down	0.0613323	0.999965	mRNA up	protein up, mRNA up, IR down
NONO	-2.21	0.0214158	protein down	-0.0012856	4.26e-06	IR down	-0.105796	0.999965	mRNA down	protein down, mRNA down, IR down
NOP10	0.1	0.850692	protein up	-0.0046782	NA	IR down	0.280703	0.999965	mRNA up	protein up, mRNA up, IR down
NPM1	-0.6	0.0844306	protein down	-0.0005979	0.202653	IR down	0.19234	0.999965	mRNA up	protein down, mRNA up, IR down
NPM3	0.627	0.127917	protein up	-0.0164876	0.344629	IR down	0.225635	0.999965	mRNA up	protein up, mRNA up, IR down
NQO1	0.622	0.25191	protein up	0.00656468	NA	IR up	-0.681083	0.999965	mRNA down	protein up, mRNA down, IR up
NSDHL	-0.641	0.257843	protein down	0.0104826	NA	IR up	-0.318404	0.999965	mRNA down	protein down, mRNA down, IR up
NSFL1C	-1.8	0.02881	protein down	0.00621263	0.184572	IR up	0.0619879	0.999965	mRNA up	protein down, mRNA up, IR up
NUCB1	-1.33	0.0147582	protein down	0.00104713	NA	IR up	0.181463	0.999965	mRNA up	protein down, mRNA up, IR up
NUCKS1	0.84	0.109055	protein up	-0.0008953	NA	IR down	0.127112	0.999965	mRNA up	protein up, mRNA up, IR down
NUDC	-1.42	0.0194269	protein down	-0.0011742	0.00633966	IR down	-0.184491	0.999965	mRNA down	protein down, mRNA down, IR down
NUDCD2	-0.229	0.796932	protein down	-0.0133142	0.110292	IR down	0.357737	0.999965	mRNA up	protein down, mRNA up, IR down
NUDT21	-0.413	0.477326	protein down	0.00067887	0.397281	IR up	0.265946	0.999965	mRNA up	protein down, mRNA up, IR up
NUDT5	-0.681	0.112656	protein down	0.00646975	0.289698	IR up	0.116416	0.999965	mRNA up	protein down, mRNA up, IR up
NUMA1	0.528	0.190224	protein up	0.00027416	NA	IR up	-0.497522	0.999965	mRNA down	protein up, mRNA down, IR up
NUP188	1.07	0.0489703	protein up	-0.0003507	0.0125581	IR down	-0.147408	0.999965	mRNA down	protein up, mRNA down, IR down
NUP93	0.49	0.514896	protein up	0.00131059	0.223752	IR up	-0.256209	0.999965	mRNA down	protein up, mRNA down, IR up
OPTN	0.377	0.308642	protein up	-0.0027579	0.0118462	IR down	0.0861363	0.999965	mRNA up	protein up, mRNA up, IR down
P4HA1	-0.739	0.266962	protein down	0.00030003	NA	IR up	1.05685	0.823859	mRNA up	protein down, mRNA up, IR up
P4HB	-0.221	0.399731	protein down	0.00623799	0.00142571	IR up	0.374735	0.999965	mRNA up	protein down, mRNA up, IR up
PA2G4	0.201	0.557178	protein up	-0.0051557	NA	IR down	0.182076	0.999965	mRNA up	protein up, mRNA up, IR down
PABPC1	-0.0219	0.921597	protein down	-0.0116903	0.0112113	IR down	0.0851759	0.999965	mRNA up	protein down, mRNA up, IR down
PABPN1	0.089	0.837583	protein up	-0.018864	NA	IR down	-0.580376	0.999965	mRNA down	protein up, mRNA down, IR down
PAFAH1B3	0.294	0.277449	protein up	0.0245678	0.185487	IR up	-0.411964	0.999965	mRNA down	protein up, mRNA down, IR up
PAICS	-0.319	0.159595	protein down	0.0104154	NA	IR up	-0.146311	0.999965	mRNA down	protein down, mRNA down, IR up
PAK2	0.341	0.155503	protein up	0.00165134	NA	IR up	0.0585553	0.999965	mRNA up	protein up, mRNA up, IR up
PALLD	0.0151	0.93838	protein up	-0.0012122	4.7e-75	IR down	0.358939	0.999965	mRNA up	protein up, mRNA up, IR down
PALM	-1.67	0.0333428	protein down	0.00961165	NA	IR up	0.0777881	0.999965	mRNA up	protein down, mRNA up, IR up
PARK7	0.255	0.553341	protein up	-0.0009454	NA	IR down	0.165962	0.999965	mRNA up	protein up, mRNA up, IR down
PARP1	0.397	0.112727	protein up	0.00194105	0.255452	IR up	-0.107758	0.999965	mRNA down	protein up, mRNA down, IR up
PAWR	-1.1	0.0727122	protein down	-0.0046446	NA	IR down	0.375678	0.999965	mRNA up	protein down, mRNA up, IR down
PBXIP1	-0.0491	0.936818	protein down	-0.012536	NA	IR down	-0.0834784	0.999965	mRNA down	protein down, mRNA down, IR down
PCBP2	0.371	0.318805	protein up	-8.69e-05	0.0136369	IR down	0.0682176	0.999965	mRNA up	protein up, mRNA up, IR down
PCMT1	-0.327	0.703469	protein down	0.00560126	NA	IR up	0.0556759	0.999965	mRNA up	protein down, mRNA up, IR up
PCYT1A	0.332	0.41407	protein up	-0.0018667	NA	IR down	0.105137	0.999965	mRNA up	protein up, mRNA up, IR down
PDAP1	-0.173	0.435552	protein down	-0.0173646	NA	IR down	0.227237	0.999965	mRNA up	protein down, mRNA up, IR down
PDCD5	-1.67	0.0216243	protein down	-0.0674186	NA	IR down	0.329276	0.999965	mRNA up	protein down, mRNA up, IR down
PDCD6IP	-0.684	0.347436	protein down	-0.0009178	NA	IR down	0.0503176	0.999965	mRNA up	protein down, mRNA up, IR down
PDHA1	0.474	0.267556	protein up	0.00812349	NA	IR up	-0.132787	0.999965	mRNA down	protein up, mRNA down, IR up
PDHB	0.58	0.236214	protein up	-0.0282499	0.0152071	IR down	0.134291	0.999965	mRNA up	protein up, mRNA up, IR down
PDIA3	-0.945	0.0233593	protein down	-0.0012245	NA	IR down	0.234303	0.999965	mRNA up	protein down, mRNA up, IR down
PDIA4	-2.02	0.0564065	protein down	0.00231978	NA	IR up	0.0346696	0.999965	mRNA up	protein down, mRNA up, IR up
PDIA6	-2.03	0.0368836	protein down	-0.0022872	0.00214942	IR down	0.161229	0.999965	mRNA up	protein down, mRNA up, IR down
PDLIM1	-0.148	0.496141	protein down	-0.001918	NA	IR down	0.179655	0.999965	mRNA up	protein down, mRNA up, IR down
PDLIM2	0.356	0.201795	protein up	-0.0460231	NA	IR down	0.133919	0.999965	mRNA up	protein up, mRNA up, IR down
PDLIM3	-0.165	0.63637	protein down	-0.0105707	0.0214385	IR down	-0.141342	0.999965	mRNA down	protein down, mRNA down, IR down
PDLIM4	0.275	0.229307	protein up	-0.0296702	NA	IR down	0.167782	0.999965	mRNA up	protein up, mRNA up, IR down
PDLIM5	0.00876	0.966186	protein up	-0.00197	NA	IR down	0.343762	0.999965	mRNA up	protein up, mRNA up, IR down
PDLIM7	-0.673	0.16422	protein down	-0.0205981	3.03e-16	IR down	0.00220575	0.999965	mRNA up	protein down, mRNA up, IR down
PEA15	-0.178	0.549762	protein down	-0.0031209	NA	IR down	-0.114427	0.999965	mRNA down	protein down, mRNA down, IR down
PEBP1	-0.509	0.0578925	protein down	0.00486331	0.162706	IR up	-0.307962	0.999965	mRNA down	protein down, mRNA down, IR up
PFDN1	0.000445	0.999482	protein up	-0.0002249	NA	IR down	0.142649	0.999965	mRNA up	protein up, mRNA up, IR down
PFDN2	-0.539	0.25267	protein down	-0.01067	NA	IR down	0.3544	0.999965	mRNA up	protein down, mRNA up, IR down
PFDN4	-1.14	0.15121	protein down	-0.0367917	NA	IR down	0.469333	0.999965	mRNA up	protein down, mRNA up, IR down
PFDN5	0.0494	0.928563	protein up	-0.0093374	0.0395374	IR down	0.038356	0.999965	mRNA up	protein up, mRNA up, IR down
PFDN6	-0.733	0.178451	protein down	-0.0389451	NA	IR down	0.0838915	0.999965	mRNA up	protein down, mRNA up, IR down
PFKL	-0.488	0.2645	protein down	0.00285233	NA	IR up	0.0709965	0.999965	mRNA up	protein down, mRNA up, IR up
PFKP	-0.397	0.124405	protein down	0.00052499	0.0036121	IR up	0.0726071	0.999965	mRNA up	protein down, mRNA up, IR up
PFN1	-1.96	0.0442863	protein down	-0.0256652	NA	IR down	0.293131	0.999965	mRNA up	protein down, mRNA up, IR down
PFN2	-0.629	0.0220369	protein down	-0.0845554	NA	IR down	0.0973811	0.999965	mRNA up	protein down, mRNA up, IR down
PGAM1	0.306	0.350486	protein up	-0.03446	0.00785383	IR down	0.389217	0.999965	mRNA up	protein up, mRNA up, IR down
PGD	0.612	0.140283	protein up	0.00855032	NA	IR up	-0.296432	0.999965	mRNA down	protein up, mRNA down, IR up
PGK1	-1.05	0.169606	protein down	-0.0002176	NA	IR down	0.453996	0.999965	mRNA up	protein down, mRNA up, IR down
PGLS	-0.301	0.488619	protein down	-0.0118125	NA	IR down	0.286335	0.999965	mRNA up	protein down, mRNA up, IR down
PGM3	-0.679	0.436776	protein down	-0.0168307	0.0108355	IR down	0.109426	0.999965	mRNA up	protein down, mRNA up, IR down
PHB	0.697	0.0106128	protein up	-0.0014342	NA	IR down	0.10445	0.999965	mRNA up	protein up, mRNA up, IR down
PHB2	-1.03	0.0875696	protein down	-0.0043302	0.00878549	IR down	0.048774	0.999965	mRNA up	protein down, mRNA up, IR down
PHF5A	0.0744	0.886993	protein up	-0.0672641	NA	IR down	0.20089	0.999965	mRNA up	protein up, mRNA up, IR down
PHGDH	0.208	0.757626	protein up	0.00308344	NA	IR up	0.581971	0.999965	mRNA up	protein up, mRNA up, IR up
PHLDB1	-0.958	0.0251521	protein down	-0.0077255	8.31e-12	IR down	-0.27867	0.999965	mRNA down	protein down, mRNA down, IR down
PHPT1	0.995	0.0347383	protein up	0.0798821	NA	IR up	0.00530021	0.999965	mRNA up	protein up, mRNA up, IR up
PICALM	0.665	0.387291	protein up	-0.0014791	0.00654196	IR down	0.453744	0.999965	mRNA up	protein up, mRNA up, IR down
PIN1	-0.706	0.23449	protein down	0.00699387	NA	IR up	-0.0851646	0.999965	mRNA down	protein down, mRNA down, IR up
PIN4	-0.36	0.619187	protein down	0.036366	NA	IR up	0.00571418	0.999965	mRNA up	protein down, mRNA up, IR up
PKIG	0.808	0.0558827	protein up	-0.0047329	0.0302614	IR down	-0.231967	0.999965	mRNA down	protein up, mRNA down, IR down
PKM	-1.01	0.0198773	protein down	0.00410547	NA	IR up	0.0899945	0.999965	mRNA up	protein down, mRNA up, IR up
PKN2	0.595	0.114504	protein up	0.00287352	0.0563844	IR up	0.0980135	0.999965	mRNA up	protein up, mRNA up, IR up
PLBD2	0.296	0.671951	protein up	-0.0008773	NA	IR down	0.0375762	0.999965	mRNA up	protein up, mRNA up, IR down
PLCL2	1.12	0.021998	protein up	-0.0054409	0.264611	IR down	-0.355173	0.999965	mRNA down	protein up, mRNA down, IR down
PLD1	-0.194	0.587801	protein down	0.00053399	0.321969	IR up	0.203127	0.999965	mRNA up	protein down, mRNA up, IR up
PLEC	-3.37	0.0198477	protein down	0.00087067	NA	IR up	-1.23302	0.999965	mRNA down	protein down, mRNA down, IR up
PLIN3	-2.36	0.0492987	protein down	-0.0002853	NA	IR down	-0.338393	0.999965	mRNA down	protein down, mRNA down, IR down
PLP2	0.549	0.183798	protein up	-0.0133152	0.00037292	IR down	0.254535	0.999965	mRNA up	protein up, mRNA up, IR down
PNN	0.726	0.0478892	protein up	-0.0032436	0.00497404	IR down	-0.366362	0.999965	mRNA down	protein up, mRNA down, IR down
PODXL	-0.132	0.821527	protein down	0.00515362	2.05e-05	IR up	-0.0048154	0.999965	mRNA down	protein down, mRNA down, IR up
POLDIP3	0.69	0.0705226	protein up	0.00424929	NA	IR up	-0.0735114	0.999965	mRNA down	protein up, mRNA down, IR up
POLR2M	0.897	0.130256	protein up	-0.0474613	NA	IR down	0.48695	0.999965	mRNA up	protein up, mRNA up, IR down
PPA1	-1.34	0.141622	protein down	0.00089062	NA	IR up	0.0822386	0.999965	mRNA up	protein down, mRNA up, IR up
PPFIA1	0.848	0.0116849	protein up	-0.0003905	0.00878163	IR down	-0.357967	0.999965	mRNA down	protein up, mRNA down, IR down
PPIA	-0.333	0.488654	protein down	-0.0378413	9.67e-15	IR down	0.155428	0.999965	mRNA up	protein down, mRNA up, IR down
PPIB	-2.17	0.0477349	protein down	-0.0036645	NA	IR down	0.0936626	0.999965	mRNA up	protein down, mRNA up, IR down
PPM1G	1.4	0.176575	protein up	-0.0007336	NA	IR down	0.0482954	0.999965	mRNA up	protein up, mRNA up, IR down
PPP1CB	0.439	0.233158	protein up	0.00375221	0.0592397	IR up	0.470384	0.999965	mRNA up	protein up, mRNA up, IR up
PPP1R11	0.0338	0.944398	protein up	-0.0691501	NA	IR down	0.275408	0.999965	mRNA up	protein up, mRNA up, IR down
PPP1R12A	-0.413	0.613622	protein down	-0.0017109	NA	IR down	0.0649168	0.999965	mRNA up	protein down, mRNA up, IR down
PPP1R12C	0.128	0.757959	protein up	-0.0015061	0.155175	IR down	-0.126561	0.999965	mRNA down	protein up, mRNA down, IR down
PPP1R14B	0.0823	0.709592	protein up	-0.0032846	0.196796	IR down	0.377321	0.999965	mRNA up	protein up, mRNA up, IR down
PPP1R18	-0.547	0.280338	protein down	-0.0110978	NA	IR down	0.179717	0.999965	mRNA up	protein down, mRNA up, IR down
PPP2R5E	0.856	0.232882	protein up	0.00045823	NA	IR up	0.331602	0.999965	mRNA up	protein up, mRNA up, IR up
PRAF2	-1.05	0.066207	protein down	-0.002331	NA	IR down	0.0725007	0.999965	mRNA up	protein down, mRNA up, IR down
PRDM2	0.181	0.754628	protein up	0.00055241	0.250345	IR up	-0.0472581	0.999965	mRNA down	protein up, mRNA down, IR up
PRDX1	-0.505	0.110167	protein down	0.00543778	NA	IR up	-0.154242	0.999965	mRNA down	protein down, mRNA down, IR up
PRDX2	-2.45	0.0301679	protein down	0.0109989	NA	IR up	-0.420669	0.999965	mRNA down	protein down, mRNA down, IR up
PRDX5	-0.394	0.212837	protein down	-0.0102927	0.0227871	IR down	0.272704	0.999965	mRNA up	protein down, mRNA up, IR down
PRDX6	-0.181	0.463266	protein down	-0.0259056	0.00572344	IR down	-0.101078	0.999965	mRNA down	protein down, mRNA down, IR down
PRICKLE1	0.781	0.0589287	protein up	0.00676392	NA	IR up	0.816901	0.999965	mRNA up	protein up, mRNA up, IR up
PRKAR2A	-1.11	0.104547	protein down	0.00494384	0.116699	IR up	0.162799	0.999965	mRNA up	protein down, mRNA up, IR up
PRKCA	-0.24	0.758241	protein down	0.00130558	NA	IR up	-0.361042	0.999965	mRNA down	protein down, mRNA down, IR up
PRKCB	0.551	0.130344	protein up	0.00274264	0.0769971	IR up	-0.0867413	0.999965	mRNA down	protein up, mRNA down, IR up
PRKCSH	-2.65	0.0236121	protein down	-0.0026647	NA	IR down	-0.0429772	0.999965	mRNA down	protein down, mRNA down, IR down
PRKDC	0.583	0.297508	protein up	0.00049141	NA	IR up	-0.146816	0.999965	mRNA down	protein up, mRNA down, IR up
PRPF19	-1.07	0.239358	protein down	0.0128776	0.00268382	IR up	0.0108318	0.999965	mRNA up	protein down, mRNA up, IR up
PRPF31	1.04	0.00889837	protein up	0.00056026	NA	IR up	-0.0105257	0.999965	mRNA down	protein up, mRNA down, IR up
PRPH	0.302	0.424308	protein up	0.0505533	0.408894	IR up	-2.78095	0.652057	mRNA down	protein up, mRNA down, IR up
PSAT1	-0.485	0.428899	protein down	0.00907381	0.157128	IR up	1.00378	0.999965	mRNA up	protein down, mRNA up, IR up
PSIP1	0.73	0.415699	protein up	-0.0001466	0.173051	IR down	0.142441	0.999965	mRNA up	protein up, mRNA up, IR down
PSMA1	0.237	0.317566	protein up	-0.0133274	0.00024402	IR down	0.356657	0.999965	mRNA up	protein up, mRNA up, IR down
PSMA2	1.7	0.0373067	protein up	-0.0047968	NA	IR down	0.197446	0.999965	mRNA up	protein up, mRNA up, IR down
PSMA3	0.8	0.093302	protein up	-0.0035153	0.187219	IR down	0.24757	0.999965	mRNA up	protein up, mRNA up, IR down
PSMA5	-0.972	0.0894343	protein down	-0.0146836	0.0831921	IR down	0.208962	0.999965	mRNA up	protein down, mRNA up, IR down
PSMA6	-0.912	0.0931728	protein down	-0.0016807	0.0519098	IR down	-0.0737484	0.999965	mRNA down	protein down, mRNA down, IR down
PSMA7	-1.18	0.284573	protein down	-0.0131854	0.00069663	IR down	0.147523	0.999965	mRNA up	protein down, mRNA up, IR down
PSMB4	1.14	0.00842028	protein up	-0.0158849	NA	IR down	0.146809	0.999965	mRNA up	protein up, mRNA up, IR down
PSMB6	-1.26	0.0243915	protein down	-0.0289664	0.0197214	IR down	0.174435	0.999965	mRNA up	protein down, mRNA up, IR down
PSMB7	-1.82	0.00821223	protein down	0.00270903	NA	IR up	0.115166	0.999965	mRNA up	protein down, mRNA up, IR up
PSMC3	0.446	0.27091	protein up	-0.0062746	NA	IR down	0.0853399	0.999965	mRNA up	protein up, mRNA up, IR down
PSMC4	-1.54	0.0122897	protein down	-0.0063272	0.0188141	IR down	-0.0160742	0.999965	mRNA down	protein down, mRNA down, IR down
PSMC5	-1.28	0.0523224	protein down	0.00289933	0.0804596	IR up	0.0913302	0.999965	mRNA up	protein down, mRNA up, IR up
PSMD11	0.232	0.688263	protein up	-0.0034685	NA	IR down	0.195155	0.999965	mRNA up	protein up, mRNA up, IR down
PSMD4	-1.4	0.0139484	protein down	0.00515074	0.0353199	IR up	0.135265	0.999965	mRNA up	protein down, mRNA up, IR up
PSMD6	-0.0537	0.8991	protein down	0.0131945	NA	IR up	0.185172	0.999965	mRNA up	protein down, mRNA up, IR up
PSMD9	0.0195	0.947516	protein up	-0.0097645	NA	IR down	0.166007	0.999965	mRNA up	protein up, mRNA up, IR down
PSME1	0.55	0.381382	protein up	0.00926451	0.0042476	IR up	0.0460931	0.999965	mRNA up	protein up, mRNA up, IR up
PSMG1	0.347	0.37619	protein up	-0.0013552	0.0235885	IR down	0.326937	0.999965	mRNA up	protein up, mRNA up, IR down
PTBP1	-1.28	0.0666641	protein down	-0.0002088	0.114098	IR down	-0.0378878	0.999965	mRNA down	protein down, mRNA down, IR down
PTBP2	-1.03	0.044646	protein down	0.0166237	0.121275	IR up	-0.657592	0.999965	mRNA down	protein down, mRNA down, IR up
PTK7	0.429	0.613281	protein up	-0.0012533	5.72e-06	IR down	0.367704	0.999965	mRNA up	protein up, mRNA up, IR down
PTMA	0.122	0.605791	protein up	-0.0031898	NA	IR down	-0.0236814	0.999965	mRNA down	protein up, mRNA down, IR down
PTMS	0.325	0.240755	protein up	-0.017768	NA	IR down	-0.042811	0.999965	mRNA down	protein up, mRNA down, IR down
PTPN11	0.205	0.586449	protein up	0.00129594	NA	IR up	0.0967166	0.999965	mRNA up	protein up, mRNA up, IR up
PURA	0.511	0.203091	protein up	-0.129331	NA	IR down	0.355846	0.999965	mRNA up	protein up, mRNA up, IR down
PXN	0.866	0.0412597	protein up	-0.0032047	NA	IR down	0.0285481	0.999965	mRNA up	protein up, mRNA up, IR down
QKI	-2.3	0.00315982	protein down	0.0002422	NA	IR up	0.279209	0.999965	mRNA up	protein down, mRNA up, IR up
QTRT1	0.184	0.718857	protein up	-0.0057017	0.00415839	IR down	-0.609811	0.999965	mRNA down	protein up, mRNA down, IR down
RAB11FIP2	0.449	0.477461	protein up	0.0104081	NA	IR up	0.109273	0.999965	mRNA up	protein up, mRNA up, IR up
RAB1A	-0.751	0.230475	protein down	-0.003878	NA	IR down	0.229541	0.999965	mRNA up	protein down, mRNA up, IR down
RAB34	-0.288	0.757874	protein down	-0.0755419	2.59e-06	IR down	-0.0423283	0.999965	mRNA down	protein down, mRNA down, IR down
RABEP1	0.535	0.276213	protein up	0.00067754	NA	IR up	0.227491	0.999965	mRNA up	protein up, mRNA up, IR up
RABIF	0.541	0.169505	protein up	-0.032986	0.312483	IR down	0.327951	0.999965	mRNA up	protein up, mRNA up, IR down
RAD23A	0.312	0.408202	protein up	-0.0276907	0.172762	IR down	0.301571	0.999965	mRNA up	protein up, mRNA up, IR down
RAD23B	-1.61	0.0136995	protein down	-0.0016977	NA	IR down	0.258684	0.999965	mRNA up	protein down, mRNA up, IR down
RAI14	0.0128	0.979933	protein up	-0.0002691	0.0323338	IR down	0.419452	0.999965	mRNA up	protein up, mRNA up, IR down
RALY	0.812	0.140882	protein up	0.00265679	NA	IR up	-0.0789631	0.999965	mRNA down	protein up, mRNA down, IR up
RAN	-1.42	0.104629	protein down	-0.001659	0.0608198	IR down	0.115371	0.999965	mRNA up	protein down, mRNA up, IR down
RANBP1	-1.69	0.0341388	protein down	0.0142938	0.334917	IR up	-0.0659527	0.999965	mRNA down	protein down, mRNA down, IR up
RANBP3	0.881	0.186645	protein up	0.00520312	NA	IR up	-0.106154	0.999965	mRNA down	protein up, mRNA down, IR up
RANGAP1	-1.04	0.0905555	protein down	0.00606146	NA	IR up	-0.325159	0.999965	mRNA down	protein down, mRNA down, IR up
RAP1A	0.965	0.0949567	protein up	-0.0010139	NA	IR down	0.676738	0.999965	mRNA up	protein up, mRNA up, IR down
RBBP7	-0.679	0.0976592	protein down	-0.0004717	NA	IR down	0.0736259	0.999965	mRNA up	protein down, mRNA up, IR down
RBM14	1.08	0.0142686	protein up	0.0469381	NA	IR up	-0.100099	0.999965	mRNA down	protein up, mRNA down, IR up
RBM3	-0.757	0.164951	protein down	-0.0026912	NA	IR down	-0.164717	0.999965	mRNA down	protein down, mRNA down, IR down
RBM4	1.29	0.0329391	protein up	-0.0004826	NA	IR down	-0.111107	0.999965	mRNA down	protein up, mRNA down, IR down
RBM8A	0.333	0.443647	protein up	0.00333198	0.131547	IR up	0.0512223	0.999965	mRNA up	protein up, mRNA up, IR up
RBMX	0.54	0.221907	protein up	0.00217691	NA	IR up	-0.0939507	0.999965	mRNA down	protein up, mRNA down, IR up
RBP1	-0.555	0.468348	protein down	-0.004797	NA	IR down	0.976441	0.999965	mRNA up	protein down, mRNA up, IR down
RBX1	0.346	0.481797	protein up	-0.0243859	NA	IR down	0.164622	0.999965	mRNA up	protein up, mRNA up, IR down
RCN1	-2.99	0.00070178	protein down	0.00435316	NA	IR up	0.368527	0.999965	mRNA up	protein down, mRNA up, IR up
RCN2	-0.992	0.158372	protein down	0.0111231	NA	IR up	0.101755	0.999965	mRNA up	protein down, mRNA up, IR up
RDX	-2.17	0.0263329	protein down	0.00894357	NA	IR up	0.178329	0.999965	mRNA up	protein down, mRNA up, IR up
REEP2	-0.95	0.225627	protein down	0.0487698	0.0128081	IR up	-0.266185	0.999965	mRNA down	protein down, mRNA down, IR up
RELA	0.76	0.124845	protein up	-0.046674	0.00160851	IR down	0.0600569	0.999965	mRNA up	protein up, mRNA up, IR down
REPS1	0.961	0.0285843	protein up	0.00299799	0.10006	IR up	-0.0046313	0.999965	mRNA down	protein up, mRNA down, IR up
RFTN1	3.41	0.00755211	protein up	-0.00189	NA	IR down	-0.216939	0.999965	mRNA down	protein up, mRNA down, IR down
RIC1	-0.324	0.65349	protein down	-0.0012031	NA	IR down	-0.0180403	0.999965	mRNA down	protein down, mRNA down, IR down
RILPL1	-0.256	0.66383	protein down	0.0164766	NA	IR up	-0.127486	0.999965	mRNA down	protein down, mRNA down, IR up
RNASET2	0.0839	0.906619	protein up	0.00243847	NA	IR up	0.231847	0.999965	mRNA up	protein up, mRNA up, IR up
RNH1	0.295	0.450442	protein up	-0.0042433	0.234618	IR down	-0.0888816	0.999965	mRNA down	protein up, mRNA down, IR down
RNPS1	0.383	0.214949	protein up	0.00135178	NA	IR up	-0.0654349	0.999965	mRNA down	protein up, mRNA down, IR up
RPL10	0.922	0.0165429	protein up	-0.0052769	NA	IR down	-0.0547814	0.999965	mRNA down	protein up, mRNA down, IR down
RPL10A	-1.36	0.0595556	protein down	-0.0203019	0.0044995	IR down	0.0640949	0.999965	mRNA up	protein down, mRNA up, IR down
RPL11	0.683	0.0214742	protein up	-0.0041428	NA	IR down	0.118311	0.999965	mRNA up	protein up, mRNA up, IR down
RPL12	-1.69	0.0754839	protein down	-0.0069221	NA	IR down	0.151545	0.999965	mRNA up	protein down, mRNA up, IR down
RPL13	0.53	0.0394802	protein up	-0.0034227	0.0329899	IR down	0.0214174	0.999965	mRNA up	protein up, mRNA up, IR down
RPL14	-1.8	0.0241	protein down	0.00139784	NA	IR up	0.131263	0.999965	mRNA up	protein down, mRNA up, IR up
RPL15	0.417	0.22928	protein up	-0.0029169	NA	IR down	0.269465	0.999965	mRNA up	protein up, mRNA up, IR down
RPL17	-0.877	0.197281	protein down	-0.011193	NA	IR down	0.287815	0.999965	mRNA up	protein down, mRNA up, IR down
RPL18A	0.102	0.782551	protein up	-0.0122633	NA	IR down	0.177981	0.999965	mRNA up	protein up, mRNA up, IR down
RPL19	0.519	0.334451	protein up	-0.0128656	2e-06	IR down	0.221572	0.999965	mRNA up	protein up, mRNA up, IR down
RPL21	-1.35	0.0594564	protein down	-0.0093501	NA	IR down	0.37872	0.999965	mRNA up	protein down, mRNA up, IR down
RPL22	-1.45	0.0388212	protein down	0.00448079	NA	IR up	0.355293	0.999965	mRNA up	protein down, mRNA up, IR up
RPL23	-2.66	0.0244188	protein down	-0.0083639	NA	IR down	0.225266	0.999965	mRNA up	protein down, mRNA up, IR down
RPL23A	0.691	0.0108436	protein up	0.00017038	NA	IR up	0.218765	0.999965	mRNA up	protein up, mRNA up, IR up
RPL24	-1.26	0.119916	protein down	-0.0092845	NA	IR down	0.141835	0.999965	mRNA up	protein down, mRNA up, IR down
RPL26L1	-1.23	0.0623297	protein down	-0.0057215	NA	IR down	-0.0072943	0.999965	mRNA down	protein down, mRNA down, IR down
RPL28	0.0461	0.915213	protein up	0.00458116	NA	IR up	0.124503	0.999965	mRNA up	protein up, mRNA up, IR up
RPL29	0.212	0.538571	protein up	-0.0044478	NA	IR down	0.14248	0.999965	mRNA up	protein up, mRNA up, IR down
RPL3	-0.916	0.0842356	protein down	0.00414516	NA	IR up	0.155231	0.999965	mRNA up	protein down, mRNA up, IR up
RPL30	-2.19	0.00452832	protein down	-0.0247205	0.0037495	IR down	0.24464	0.999965	mRNA up	protein down, mRNA up, IR down
RPL31	-0.706	0.373982	protein down	0.00595322	NA	IR up	0.19678	0.999965	mRNA up	protein down, mRNA up, IR up
RPL34	-0.225	0.70083	protein down	-0.0098921	0.0154003	IR down	0.135532	0.999965	mRNA up	protein down, mRNA up, IR down
RPL35	0.576	0.236081	protein up	-0.0184104	NA	IR down	0.15114	0.999965	mRNA up	protein up, mRNA up, IR down
RPL35A	1.01	0.0142675	protein up	-0.0258887	0.0563329	IR down	0.156816	0.999965	mRNA up	protein up, mRNA up, IR down
RPL36AL	0.83	0.0228764	protein up	-0.019003	NA	IR down	0.0675746	0.999965	mRNA up	protein up, mRNA up, IR down
RPL37A	-0.754	0.127347	protein down	-0.0015702	NA	IR down	0.312825	0.999965	mRNA up	protein down, mRNA up, IR down
RPL38	-1.08	0.0769083	protein down	-0.0115613	NA	IR down	0.188801	0.999965	mRNA up	protein down, mRNA up, IR down
RPL4	0.48	0.0655224	protein up	-0.0018215	NA	IR down	0.140058	0.999965	mRNA up	protein up, mRNA up, IR down
RPL5	-1.43	0.0286762	protein down	-0.0066487	NA	IR down	0.164223	0.999965	mRNA up	protein down, mRNA up, IR down
RPL6	0.613	0.0341997	protein up	-0.0266926	2.3e-06	IR down	0.142782	0.999965	mRNA up	protein up, mRNA up, IR down
RPL7	0.21	0.50112	protein up	-0.0029357	0.0119518	IR down	0.334788	0.999965	mRNA up	protein up, mRNA up, IR down
RPL7A	-1.47	0.0496469	protein down	-0.0093831	NA	IR down	0.0516033	0.999965	mRNA up	protein down, mRNA up, IR down
RPL8	-0.493	0.304259	protein down	-0.0031305	NA	IR down	0.0862569	0.999965	mRNA up	protein down, mRNA up, IR down
RPL9	-0.75	0.449038	protein down	-0.0473516	3.68e-10	IR down	0.455318	0.999965	mRNA up	protein down, mRNA up, IR down
RPLP1	-2.65	0.0160248	protein down	-0.0103376	NA	IR down	0.269946	0.999965	mRNA up	protein down, mRNA up, IR down
RPLP2	-0.659	0.337956	protein down	-0.0180226	NA	IR down	0.0754399	0.999965	mRNA up	protein down, mRNA up, IR down
RPN1	-1.61	0.0595502	protein down	-5.4e-05	NA	IR down	0.217425	0.999965	mRNA up	protein down, mRNA up, IR down
RPS10	-1.55	0.0843199	protein down	-0.0206473	NA	IR down	0.059148	0.999965	mRNA up	protein down, mRNA up, IR down
RPS11	-0.345	0.332038	protein down	-0.0034687	NA	IR down	0.110588	0.999965	mRNA up	protein down, mRNA up, IR down
RPS12	1.15	0.00978619	protein up	-0.0235756	NA	IR down	0.216596	0.999965	mRNA up	protein up, mRNA up, IR down
RPS13	-1.54	0.0503456	protein down	-0.0438894	NA	IR down	0.263201	0.999965	mRNA up	protein down, mRNA up, IR down
RPS14	-0.766	0.0546249	protein down	-0.0110651	0.00023122	IR down	0.36449	0.999965	mRNA up	protein down, mRNA up, IR down
RPS15	1.47	0.0218698	protein up	-0.0064247	NA	IR down	-0.0199685	0.999965	mRNA down	protein up, mRNA down, IR down
RPS16	-1.05	0.147032	protein down	-0.0244019	NA	IR down	0.144583	0.999965	mRNA up	protein down, mRNA up, IR down
RPS17	0.0488	0.81378	protein up	-0.0007334	NA	IR down	0.164009	0.999965	mRNA up	protein up, mRNA up, IR down
RPS18	-0.408	0.613653	protein down	-0.00267	NA	IR down	0.082875	0.999965	mRNA up	protein down, mRNA up, IR down
RPS19	0.303	0.181605	protein up	-0.0072894	NA	IR down	0.197587	0.999965	mRNA up	protein up, mRNA up, IR down
RPS2	-0.684	0.0888912	protein down	0.036972	NA	IR up	0.0418826	0.999965	mRNA up	protein down, mRNA up, IR up
RPS20	0.259	0.351543	protein up	-0.0092746	NA	IR down	0.320047	0.999965	mRNA up	protein up, mRNA up, IR down
RPS21	0.642	0.0732957	protein up	-0.0194804	0.196653	IR down	0.10567	0.999965	mRNA up	protein up, mRNA up, IR down
RPS23	0.867	0.109846	protein up	-0.0032325	NA	IR down	0.416451	0.999965	mRNA up	protein up, mRNA up, IR down
RPS24	1.1	0.0125355	protein up	0.00588731	NA	IR up	0.181978	0.999965	mRNA up	protein up, mRNA up, IR up
RPS25	0.6	0.0343501	protein up	-0.0037038	NA	IR down	0.147396	0.999965	mRNA up	protein up, mRNA up, IR down
RPS27A	-0.95	0.0712575	protein down	-0.0090414	NA	IR down	0.290039	0.999965	mRNA up	protein down, mRNA up, IR down
RPS27L	-1.37	0.0474382	protein down	-0.0014997	NA	IR down	0.31845	0.999965	mRNA up	protein down, mRNA up, IR down
RPS28	1.07	0.056727	protein up	-0.0196424	NA	IR down	0.0424849	0.999965	mRNA up	protein up, mRNA up, IR down
RPS29	0.388	0.192364	protein up	-0.0156941	NA	IR down	0.0881694	0.999965	mRNA up	protein up, mRNA up, IR down
RPS3	0.882	0.255335	protein up	0.00105647	NA	IR up	0.115013	0.999965	mRNA up	protein up, mRNA up, IR up
RPS3A	-1.8	0.0367182	protein down	0.00504396	NA	IR up	0.232751	0.999965	mRNA up	protein down, mRNA up, IR up
RPS4X	-1.4	0.0859194	protein down	-0.0034061	NA	IR down	0.137978	0.999965	mRNA up	protein down, mRNA up, IR down
RPS5	-0.956	0.169186	protein down	-0.0115796	0.139976	IR down	0.0181696	0.999965	mRNA up	protein down, mRNA up, IR down
RPS6	-1.89	0.0306424	protein down	-0.0076233	NA	IR down	0.268378	0.999965	mRNA up	protein down, mRNA up, IR down
RPS7	-0.084	0.794887	protein down	-0.0142825	0.0344709	IR down	0.0538394	0.999965	mRNA up	protein down, mRNA up, IR down
RPS8	-0.622	0.311656	protein down	-0.0225983	0.0274068	IR down	0.0348223	0.999965	mRNA up	protein down, mRNA up, IR down
RPSA	-2.07	0.0380293	protein down	0.00975719	NA	IR up	-0.0029082	0.999965	mRNA down	protein down, mRNA down, IR up
RRBP1	-1.21	0.0712535	protein down	0.00080118	NA	IR up	-0.5482	0.999965	mRNA down	protein down, mRNA down, IR up
RRM2B	0.872	0.0154168	protein up	0.00420009	NA	IR up	0.629269	0.999965	mRNA up	protein up, mRNA up, IR up
RTN3	1.47	0.0952286	protein up	0.00234156	NA	IR up	0.205017	0.999965	mRNA up	protein up, mRNA up, IR up
RTN4	-0.34	0.261829	protein down	-0.0004137	NA	IR down	0.123295	0.999965	mRNA up	protein down, mRNA up, IR down
RUVBL1	0.0494	0.879938	protein up	0.00432432	NA	IR up	-0.0543979	0.999965	mRNA down	protein up, mRNA down, IR up
RUVBL2	0.123	0.625054	protein up	-6.01e-05	0.1396	IR down	-0.0892184	0.999965	mRNA down	protein up, mRNA down, IR down
S100A10	-1.07	0.0919218	protein down	-0.013242	NA	IR down	-0.121897	0.999965	mRNA down	protein down, mRNA down, IR down
S100A11	-2.37	0.0164502	protein down	-0.0044126	NA	IR down	0.441108	0.999965	mRNA up	protein down, mRNA up, IR down
S100A13	-2.2	0.00401688	protein down	0.0272471	NA	IR up	0.113231	0.999965	mRNA up	protein down, mRNA up, IR up
S100A16	-0.931	0.220152	protein down	-0.0385458	NA	IR down	0.274577	0.999965	mRNA up	protein down, mRNA up, IR down
S100A6	0.414	0.310195	protein up	-0.023359	0.0719324	IR down	-0.213594	0.999965	mRNA down	protein up, mRNA down, IR down
S100B	-0.784	0.144262	protein down	0.0300543	NA	IR up	-0.499962	0.999965	mRNA down	protein down, mRNA down, IR up
SAFB	0.664	0.0486018	protein up	0.00499929	NA	IR up	-0.055313	0.999965	mRNA down	protein up, mRNA down, IR up
SAFB2	0.401	0.266047	protein up	0.00265404	NA	IR up	-0.262136	0.999965	mRNA down	protein up, mRNA down, IR up
SAMD9L	1.56	0.164123	protein up	-0.0006167	NA	IR down	-0.247018	0.999965	mRNA down	protein up, mRNA down, IR down
SARNP	0.037	0.933875	protein up	0.00015055	NA	IR up	0.0849298	0.999965	mRNA up	protein up, mRNA up, IR up
SART3	0.732	0.0851723	protein up	-0.0049621	7.95e-07	IR down	-0.0910612	0.999965	mRNA down	protein up, mRNA down, IR down
SCAMP1	-0.609	0.542486	protein down	-0.000106	NA	IR down	0.375878	0.999965	mRNA up	protein down, mRNA up, IR down
SCAMP3	-0.217	0.781051	protein down	0.00228712	NA	IR up	0.144399	0.999965	mRNA up	protein down, mRNA up, IR up
SCD	0.553	0.190331	protein up	0.00448697	NA	IR up	-0.391941	0.999965	mRNA down	protein up, mRNA down, IR up
SCFD1	0.723	0.155205	protein up	0.00064477	0.0198614	IR up	0.151019	0.999965	mRNA up	protein up, mRNA up, IR up
SCOC	-0.616	0.254598	protein down	-0.0162124	0.00646144	IR down	0.334021	0.999965	mRNA up	protein down, mRNA up, IR down
SCP2	0.405	0.2016	protein up	0.00359899	NA	IR up	0.161221	0.999965	mRNA up	protein up, mRNA up, IR up
SCRN1	1.03	0.0771649	protein up	0.00601443	0.0091858	IR up	0.0760522	0.999965	mRNA up	protein up, mRNA up, IR up
SDF2	0.186	0.674569	protein up	-0.0019904	NA	IR down	0.193679	0.999965	mRNA up	protein up, mRNA up, IR down
SDF4	-0.969	0.0129528	protein down	0.00632785	NA	IR up	0.288372	0.999965	mRNA up	protein down, mRNA up, IR up
SEC13	-0.776	0.364972	protein down	-9.48e-05	0.164145	IR down	0.0449205	0.999965	mRNA up	protein down, mRNA up, IR down
SEC16A	0.655	0.0528931	protein up	-0.0019489	0.111772	IR down	-0.379842	0.999965	mRNA down	protein up, mRNA down, IR down
SEC24B	1.21	0.0417314	protein up	0.00262964	NA	IR up	0.0354331	0.999965	mRNA up	protein up, mRNA up, IR up
SEC31A	-0.581	0.272505	protein down	0.00218905	0.0567547	IR up	-0.0044508	0.999965	mRNA down	protein down, mRNA down, IR up
SEC61B	0.674	0.0416815	protein up	-0.0358995	0.045306	IR down	0.195703	0.999965	mRNA up	protein up, mRNA up, IR down
SEC61G	0.961	0.0801067	protein up	-0.0394331	NA	IR down	0.472489	0.999965	mRNA up	protein up, mRNA up, IR down
SERBP1	-2.24	0.010785	protein down	-0.0030758	NA	IR down	0.201311	0.999965	mRNA up	protein down, mRNA up, IR down
SERPINH1	-0.912	0.0733558	protein down	-0.0163063	NA	IR down	0.156993	0.999965	mRNA up	protein down, mRNA up, IR down
SET	-3.74	0.0132958	protein down	-0.0015588	NA	IR down	0.167208	0.999965	mRNA up	protein down, mRNA up, IR down
SF1	0.217	0.576338	protein up	0.00399143	0.00225456	IR up	-0.136824	0.999965	mRNA down	protein up, mRNA down, IR up
SF3A1	0.552	0.194678	protein up	-0.004365	0.0011483	IR down	0.0157484	0.999965	mRNA up	protein up, mRNA up, IR down
SF3A3	0.754	0.0716573	protein up	0.00012659	0.065606	IR up	0.0972609	0.999965	mRNA up	protein up, mRNA up, IR up
SF3B1	0.46	0.341639	protein up	-0.000456	NA	IR down	-0.368385	0.999965	mRNA down	protein up, mRNA down, IR down
SF3B2	-1.42	0.0537159	protein down	-0.0031974	0.00411072	IR down	-0.16437	0.999965	mRNA down	protein down, mRNA down, IR down
SFPQ	-1.88	0.0910048	protein down	0.00874502	3.83e-05	IR up	-0.295331	0.999965	mRNA down	protein down, mRNA down, IR up
SFXN3	0.165	0.6651	protein up	-0.0075803	0.00151288	IR down	-0.169595	0.999965	mRNA down	protein up, mRNA down, IR down
SGTA	0.433	0.278255	protein up	0.00428622	NA	IR up	-0.0751828	0.999965	mRNA down	protein up, mRNA down, IR up
SH3BGRL	-0.685	0.0823264	protein down	-0.0015479	NA	IR down	0.712569	0.999965	mRNA up	protein down, mRNA up, IR down
SH3BGRL3	-0.417	0.372767	protein down	-0.0187257	NA	IR down	0.253233	0.999965	mRNA up	protein down, mRNA up, IR down
SH3GL1	0.168	0.497061	protein up	-0.000753	NA	IR down	0.0134708	0.999965	mRNA up	protein up, mRNA up, IR down
SH3GLB1	-0.963	0.0946446	protein down	-0.012585	NA	IR down	0.470927	0.999965	mRNA up	protein down, mRNA up, IR down
SH3PXD2B	1.94	0.00440619	protein up	0.00583903	NA	IR up	-0.257952	0.999965	mRNA down	protein up, mRNA down, IR up
SHROOM3	0.671	0.0713364	protein up	-0.001165	NA	IR down	-0.207449	0.999965	mRNA down	protein up, mRNA down, IR down
SIAE	-0.2	0.682134	protein down	0.0158729	NA	IR up	-0.12487	0.999965	mRNA down	protein down, mRNA down, IR up
SLC25A11	0.0919	0.735831	protein up	-0.0229282	0.0329083	IR down	0.131575	0.999965	mRNA up	protein up, mRNA up, IR down
SLC25A12	-0.0726	0.877199	protein down	-0.0013194	0.210618	IR down	0.116272	0.999965	mRNA up	protein down, mRNA up, IR down
SLC25A4	-0.621	0.325645	protein down	-0.0399552	0.0101071	IR down	0.33506	0.999965	mRNA up	protein down, mRNA up, IR down
SLC25A5	-0.879	0.264705	protein down	0.00610393	NA	IR up	0.0775597	0.999965	mRNA up	protein down, mRNA up, IR up
SLC25A6	-1.21	0.161572	protein down	-0.006188	NA	IR down	-0.186561	0.999965	mRNA down	protein down, mRNA down, IR down
SLC3A2	0.679	0.0139784	protein up	0.00091475	NA	IR up	0.319724	0.999965	mRNA up	protein up, mRNA up, IR up
SLC7A5	-0.869	0.0509056	protein down	-0.0036882	NA	IR down	0.39166	0.999965	mRNA up	protein down, mRNA up, IR down
SLC9A3R1	1.35	0.040615	protein up	0.0232503	NA	IR up	-0.401135	0.999965	mRNA down	protein up, mRNA down, IR up
SLIRP	2.35	0.00934793	protein up	-0.0249436	NA	IR down	0.173837	0.999965	mRNA up	protein up, mRNA up, IR down
SLTM	0.525	0.196572	protein up	0.00115159	NA	IR up	-0.0883526	0.999965	mRNA down	protein up, mRNA down, IR up
SMARCD3	0.791	0.0502196	protein up	9.8e-06	0.0106985	IR up	-0.314846	0.999965	mRNA down	protein up, mRNA down, IR up
SNAP29	-0.853	0.072715	protein down	-0.0050543	0.364762	IR down	0.165378	0.999965	mRNA up	protein down, mRNA up, IR down
SNAPIN	0.154	0.749429	protein up	-0.008976	NA	IR down	0.195211	0.999965	mRNA up	protein up, mRNA up, IR down
SNCA	0.311	0.434419	protein up	0.00880348	NA	IR up	-1.07047	0.999965	mRNA down	protein up, mRNA down, IR up
SND1	-0.766	0.0876026	protein down	0.00067453	NA	IR up	-0.134485	0.999965	mRNA down	protein down, mRNA down, IR up
SNRPD1	-1.44	0.0664437	protein down	-0.0078542	NA	IR down	0.133525	0.999965	mRNA up	protein down, mRNA up, IR down
SNRPD2	0.281	0.328803	protein up	-0.0017095	NA	IR down	0.162633	0.999965	mRNA up	protein up, mRNA up, IR down
SNRPD3	0.175	0.620828	protein up	-0.0014926	NA	IR down	-0.0450409	0.999965	mRNA down	protein up, mRNA down, IR down
SNRPE	-0.322	0.504876	protein down	-0.0131186	NA	IR down	0.272736	0.999965	mRNA up	protein down, mRNA up, IR down
SNRPF	-0.361	0.575416	protein down	-0.0304529	NA	IR down	0.0900285	0.999965	mRNA up	protein down, mRNA up, IR down
SNRPG	-0.528	0.164858	protein down	-0.0272479	NA	IR down	0.378663	0.999965	mRNA up	protein down, mRNA up, IR down
SNX12	-0.141	0.68968	protein down	-0.0008147	NA	IR down	0.206892	0.999965	mRNA up	protein down, mRNA up, IR down
SNX3	-0.249	0.476325	protein down	-0.0008548	NA	IR down	0.529869	0.999965	mRNA up	protein down, mRNA up, IR down
SNX6	0.391	0.379425	protein up	0.00469497	0.308049	IR up	0.407603	0.999965	mRNA up	protein up, mRNA up, IR up
SOD1	-2.1	0.0360849	protein down	-0.0107477	NA	IR down	0.230771	0.999965	mRNA up	protein down, mRNA up, IR down
SON	0.716	0.110837	protein up	-0.0015001	NA	IR down	-0.528859	0.999965	mRNA down	protein up, mRNA down, IR down
SORBS1	-0.326	0.659447	protein down	0.00143336	NA	IR up	0.49732	0.999965	mRNA up	protein down, mRNA up, IR up
SORBS2	-0.197	0.729131	protein down	0.0124508	NA	IR up	-0.784034	0.999965	mRNA down	protein down, mRNA down, IR up
SORD	0.296	0.661123	protein up	0.00161093	NA	IR up	0.118856	0.999965	mRNA up	protein up, mRNA up, IR up
SPAG7	0.604	0.143264	protein up	-0.0250311	1.28e-06	IR down	-0.193087	0.999965	mRNA down	protein up, mRNA down, IR down
SPAG9	0.213	0.648445	protein up	-0.00092	0.0529574	IR down	-0.165713	0.999965	mRNA down	protein up, mRNA down, IR down
SPARC	-0.867	0.276189	protein down	-0.0007632	1.44e-08	IR down	0.572616	0.999965	mRNA up	protein down, mRNA up, IR down
SPC24	0.912	0.172312	protein up	-0.0062554	NA	IR down	0.201844	0.999965	mRNA up	protein up, mRNA up, IR down
SPCS2	0.418	0.318772	protein up	0.00556481	NA	IR up	0.166075	0.999965	mRNA up	protein up, mRNA up, IR up
SPTAN1	-1.69	0.101421	protein down	0.00052156	NA	IR up	-0.797303	0.999965	mRNA down	protein down, mRNA down, IR up
SPTBN1	-2.48	0.032695	protein down	-5.36e-06	NA	IR down	-0.871922	0.999965	mRNA down	protein down, mRNA down, IR down
SRA1	-1.54	0.0576008	protein down	-0.0165209	NA	IR down	0.0919403	0.999965	mRNA up	protein down, mRNA up, IR down
SREBF1	-0.119	0.817304	protein down	0.00165346	0.00246893	IR up	-0.704328	0.999965	mRNA down	protein down, mRNA down, IR up
SRP14	0.255	0.335099	protein up	-0.0154187	0.0296613	IR down	0.0611225	0.999965	mRNA up	protein up, mRNA up, IR down
SRP9	0.0526	0.800467	protein up	0.0220003	0.0301299	IR up	0.339878	0.999965	mRNA up	protein up, mRNA up, IR up
SRPRB	0.412	0.354652	protein up	0.00104931	0.355448	IR up	0.265624	0.999965	mRNA up	protein up, mRNA up, IR up
SRRM2	1.17	0.0269656	protein up	-0.0144919	1.23e-06	IR down	-0.742923	0.999965	mRNA down	protein up, mRNA down, IR down
SRSF10	0.563	0.135678	protein up	-0.0098208	NA	IR down	-0.101711	0.999965	mRNA down	protein up, mRNA down, IR down
SRSF2	0.553	0.396302	protein up	0.00115441	NA	IR up	-0.203921	0.999965	mRNA down	protein up, mRNA down, IR up
SRSF3	0.383	0.439795	protein up	-0.0236587	NA	IR down	0.262705	0.999965	mRNA up	protein up, mRNA up, IR down
SRSF6	0.357	0.277787	protein up	-0.0027959	0.00557503	IR down	-0.14941	0.999965	mRNA down	protein up, mRNA down, IR down
SRSF9	0.646	0.0905842	protein up	-0.0064124	NA	IR down	0.0977932	0.999965	mRNA up	protein up, mRNA up, IR down
SSB	-0.741	0.0761605	protein down	-0.0015571	NA	IR down	0.235689	0.999965	mRNA up	protein down, mRNA up, IR down
SSBP1	0.232	0.50504	protein up	-0.0742936	2.33e-06	IR down	0.314794	0.999965	mRNA up	protein up, mRNA up, IR down
SSRP1	-1.94	0.0293528	protein down	-0.0013082	NA	IR down	0.0436184	0.999965	mRNA up	protein down, mRNA up, IR down
SST	0.334	0.394657	protein up	0.088428	NA	IR up	1.58584	0.049442	mRNA up	protein up, mRNA up, IR up
ST13	-1.81	0.0435553	protein down	-0.0002014	NA	IR down	0.190395	0.999965	mRNA up	protein down, mRNA up, IR down
STAU1	0.547	0.176989	protein up	0.00135704	0.12727	IR up	0.158009	0.999965	mRNA up	protein up, mRNA up, IR up
STIM1	0.15	0.670415	protein up	-0.002313	0.272344	IR down	0.183569	0.999965	mRNA up	protein up, mRNA up, IR down
STIP1	-1.25	0.0797605	protein down	0.00028855	0.0631458	IR up	-0.0792388	0.999965	mRNA down	protein down, mRNA down, IR up
STMN1	0.278	0.230452	protein up	0.00695751	NA	IR up	-0.192202	0.999965	mRNA down	protein up, mRNA down, IR up
STMN2	-0.919	0.065458	protein down	0.00625448	NA	IR up	-1.05102	0.999965	mRNA down	protein down, mRNA down, IR up
STRAP	-0.137	0.859716	protein down	-0.0139027	0.107493	IR down	0.293477	0.999965	mRNA up	protein down, mRNA up, IR down
STRN3	0.179	0.703422	protein up	-0.0055198	NA	IR down	0.412917	0.999965	mRNA up	protein up, mRNA up, IR down
STX4	0.605	0.198825	protein up	-0.0118813	0.0696553	IR down	0.04701	0.999965	mRNA up	protein up, mRNA up, IR down
STX7	0.813	0.269074	protein up	-0.0009024	NA	IR down	0.0421551	0.999965	mRNA up	protein up, mRNA up, IR down
SUB1	-2.27	0.0262033	protein down	-0.02156	0.0907832	IR down	0.356118	0.999965	mRNA up	protein down, mRNA up, IR down
SUN1	0.933	0.0196186	protein up	0.00228115	0.161923	IR up	-0.270859	0.999965	mRNA down	protein up, mRNA down, IR up
SUPT16H	0.57	0.208576	protein up	-0.0008852	NA	IR down	-0.0236923	0.999965	mRNA down	protein up, mRNA down, IR down
SVIL	0.354	0.48617	protein up	0.00070843	NA	IR up	-0.182653	0.999965	mRNA down	protein up, mRNA down, IR up
SYNC	0.583	0.131076	protein up	-0.0559583	0.00034881	IR down	0.366041	0.999965	mRNA up	protein up, mRNA up, IR down
SYNCRIP	-0.0492	0.953642	protein down	-0.0024747	0.198889	IR down	0.0941247	0.999965	mRNA up	protein down, mRNA up, IR down
SYNM	0.0929	0.853092	protein up	-0.0034472	0.00028655	IR down	-0.954851	0.999965	mRNA down	protein up, mRNA down, IR down
SYNPO	0.702	0.146946	protein up	0.00208146	NA	IR up	-0.0652932	0.999965	mRNA down	protein up, mRNA down, IR up
TAB2	0.646	0.0906675	protein up	0.00442606	NA	IR up	0.219632	0.999965	mRNA up	protein up, mRNA up, IR up
TAGLN	-0.511	0.138461	protein down	-0.067023	1.26e-50	IR down	0.536245	0.999965	mRNA up	protein down, mRNA up, IR down
TAGLN2	-1	0.0249382	protein down	-0.0049691	NA	IR down	-0.500239	0.999965	mRNA down	protein down, mRNA down, IR down
TAGLN3	-0.0661	0.780694	protein down	0.0692813	NA	IR up	-0.223056	0.999965	mRNA down	protein down, mRNA down, IR up
TALDO1	-1.62	0.00243994	protein down	0.00483094	0.00460852	IR up	0.2847	0.999965	mRNA up	protein down, mRNA up, IR up
TAX1BP3	2.21	0.0198727	protein up	-0.0286124	0.00218048	IR down	0.318672	0.999965	mRNA up	protein up, mRNA up, IR down
TBCA	-0.487	0.0534339	protein down	-0.0011043	NA	IR down	0.259928	0.999965	mRNA up	protein down, mRNA up, IR down
TBCB	-0.728	0.216166	protein down	-0.006206	0.0192409	IR down	-0.0143053	0.999965	mRNA down	protein down, mRNA down, IR down
TCEA1	-0.405	0.616808	protein down	0.00040641	NA	IR up	1.06701	0.787204	mRNA up	protein down, mRNA up, IR up
TCEA3	-0.41	0.405991	protein down	0.0220057	0.164022	IR up	-0.4211	0.999965	mRNA down	protein down, mRNA down, IR up
TCEAL3	0.486	0.20386	protein up	-0.0149181	NA	IR down	0.049461	0.999965	mRNA up	protein up, mRNA up, IR down
TCP1	0.671	0.0695945	protein up	-0.0140315	0.00258299	IR down	0.159113	0.999965	mRNA up	protein up, mRNA up, IR down
TES	-0.213	0.670869	protein down	0.00046058	NA	IR up	0.56708	0.999965	mRNA up	protein down, mRNA up, IR up
TFAM	-0.259	0.551613	protein down	-0.0375342	NA	IR down	0.357139	0.999965	mRNA up	protein down, mRNA up, IR down
TFG	1.34	0.0155622	protein up	0.00500307	NA	IR up	0.137804	0.999965	mRNA up	protein up, mRNA up, IR up
TFRC	0.739	0.304447	protein up	-0.0036086	NA	IR down	0.469773	0.999965	mRNA up	protein up, mRNA up, IR down
TGFB1I1	0.423	0.097285	protein up	-0.0456472	0.00018518	IR down	0.265098	0.999965	mRNA up	protein up, mRNA up, IR down
THOC1	0.451	0.225843	protein up	0.00519142	0.392567	IR up	-0.118874	0.999965	mRNA down	protein up, mRNA down, IR up
THRAP3	0.793	0.02772	protein up	0.00035073	0.0868562	IR up	-0.18213	0.999965	mRNA down	protein up, mRNA down, IR up
THUMPD1	0.8	0.0363645	protein up	-0.0438128	NA	IR down	0.239129	0.999965	mRNA up	protein up, mRNA up, IR down
TIMM10	-1.58	0.0628246	protein down	-0.0202808	0.110521	IR down	0.424477	0.999965	mRNA up	protein down, mRNA up, IR down
TIMM9	-0.384	0.617418	protein down	-0.0191312	NA	IR down	0.364042	0.999965	mRNA up	protein down, mRNA up, IR down
TJP1	0.491	0.23092	protein up	-0.0001062	NA	IR down	0.0244201	0.999965	mRNA up	protein up, mRNA up, IR down
TKT	-2.37	0.037964	protein down	0.0120645	0.00179557	IR up	-0.492929	0.999965	mRNA down	protein down, mRNA down, IR up
TLN1	-1.96	0.0336023	protein down	-0.0085413	1.08e-09	IR down	-0.0363725	0.999965	mRNA down	protein down, mRNA down, IR down
TMEM263	1.86	0.108362	protein up	-0.0800221	NA	IR down	0.507657	0.999965	mRNA up	protein up, mRNA up, IR down
TMOD3	1.21	0.0835617	protein up	0.00827781	NA	IR up	0.0518327	0.999965	mRNA up	protein up, mRNA up, IR up
TMSB10	-0.283	0.21913	protein down	0.00137425	NA	IR up	0.207363	0.999965	mRNA up	protein down, mRNA up, IR up
TMSB15B	-0.873	0.150756	protein down	-0.0393288	NA	IR down	-0.151342	0.999965	mRNA down	protein down, mRNA down, IR down
TMSB4X	-0.194	0.351235	protein down	-0.0145052	NA	IR down	0.0532087	0.999965	mRNA up	protein down, mRNA up, IR down
TNKS1BP1	-1.23	0.0516274	protein down	0.00557699	NA	IR up	-0.145742	0.999965	mRNA down	protein down, mRNA down, IR up
TNS3	2.46	0.0130962	protein up	0.00157238	NA	IR up	-0.434731	0.999965	mRNA down	protein up, mRNA down, IR up
TOLLIP	0.354	0.659305	protein up	0.00805936	NA	IR up	0.181897	0.999965	mRNA up	protein up, mRNA up, IR up
TOM1L2	-1.48	0.0322888	protein down	0.00511373	0.100256	IR up	-0.469732	0.999965	mRNA down	protein down, mRNA down, IR up
TOMM6	0.809	0.151342	protein up	-0.0067413	NA	IR down	NA	NA	NA	NA
TOR1AIP1	-1.09	0.0752482	protein down	-0.0007305	NA	IR down	0.372549	0.999965	mRNA up	protein down, mRNA up, IR down
TPBG	0.491	0.320676	protein up	-0.0025467	NA	IR down	0.334997	0.999965	mRNA up	protein up, mRNA up, IR down
TPD52L2	-2.93	0.0238253	protein down	-0.0107647	NA	IR down	0.272675	0.999965	mRNA up	protein down, mRNA up, IR down
TPI1	-1.72	0.0225299	protein down	-0.0202159	1.7e-07	IR down	0.30604	0.999965	mRNA up	protein down, mRNA up, IR down
TPM1	-1.03	0.0393294	protein down	-0.0236052	2.08e-76	IR down	0.151902	0.999965	mRNA up	protein down, mRNA up, IR down
TPM2	0.387	0.31943	protein up	-0.0174084	6.63e-114	IR down	0.608474	0.999965	mRNA up	protein up, mRNA up, IR down
TPM3	-1.42	0.00226908	protein down	0.0109203	0.014309	IR up	-0.0432084	0.999965	mRNA down	protein down, mRNA down, IR up
TPM4	-1.08	0.0109345	protein down	-0.008969	NA	IR down	0.69089	0.999965	mRNA up	protein down, mRNA up, IR down
TPP1	-0.93	0.100531	protein down	-0.0042271	NA	IR down	0.204702	0.999965	mRNA up	protein down, mRNA up, IR down
TPP2	0.848	0.0708432	protein up	0.00374507	0.0156642	IR up	-0.0068879	0.999965	mRNA down	protein up, mRNA down, IR up
TPPP	-0.623	0.335136	protein down	0.0266334	NA	IR up	-0.658411	0.999965	mRNA down	protein down, mRNA down, IR up
TPPP3	0.635	0.07545	protein up	0.0274167	NA	IR up	-1.20231	0.999965	mRNA down	protein up, mRNA down, IR up
TPR	0.573	0.180583	protein up	0.00082089	0.111241	IR up	-0.389346	0.999965	mRNA down	protein up, mRNA down, IR up
TPT1	-1.3	0.0482992	protein down	-0.0241171	0.00182125	IR down	0.597463	0.999965	mRNA up	protein down, mRNA up, IR down
TRIM16	1.2	0.0659335	protein up	0.0022415	NA	IR up	0.456936	0.999965	mRNA up	protein up, mRNA up, IR up
TRIM28	-0.592	0.375615	protein down	0.00098323	1.9e-05	IR up	-0.152327	0.999965	mRNA down	protein down, mRNA down, IR up
TRIP6	0.614	0.0850073	protein up	0.0132877	NA	IR up	-0.21478	0.999965	mRNA down	protein up, mRNA down, IR up
TRMT112	-0.208	0.750592	protein down	-0.02351	0.0328141	IR down	0.198594	0.999965	mRNA up	protein down, mRNA up, IR down
TRO	0.704	0.183397	protein up	0.0110257	NA	IR up	-0.664788	0.999965	mRNA down	protein up, mRNA down, IR up
TUBA1A	-1.44	0.0279457	protein down	0.00052681	NA	IR up	-0.151357	0.999965	mRNA down	protein down, mRNA down, IR up
TUBA1B	-1.67	0.0554442	protein down	0.00144862	0.483169	IR up	-0.0512855	0.999965	mRNA down	protein down, mRNA down, IR up
TUBA1C	0.285	0.5232	protein up	-0.0151052	0.0243734	IR down	-0.334753	0.999965	mRNA down	protein up, mRNA down, IR down
TUBB	-1.24	0.0368995	protein down	-0.0020016	NA	IR down	-0.183124	0.999965	mRNA down	protein down, mRNA down, IR down
TUBB2A	-0.65	0.103032	protein down	-0.039264	NA	IR down	0.376938	0.999965	mRNA up	protein down, mRNA up, IR down
TUBB2B	-1.11	0.0508058	protein down	0.00471256	NA	IR up	-0.043148	0.999965	mRNA down	protein down, mRNA down, IR up
TUBB3	-0.253	0.402312	protein down	0.040829	NA	IR up	-1.2203	0.999965	mRNA down	protein down, mRNA down, IR up
TUBB4A	0.594	0.498509	protein up	0.0215682	NA	IR up	-0.204853	0.999965	mRNA down	protein up, mRNA down, IR up
TUBB4B	-0.941	0.0441641	protein down	-0.0023394	NA	IR down	-0.254134	0.999965	mRNA down	protein down, mRNA down, IR down
TUBB6	-1.6	0.0480393	protein down	-0.0268406	NA	IR down	0.025609	0.999965	mRNA up	protein down, mRNA up, IR down
TUBGCP5	0.557	0.209335	protein up	0.00301306	0.253035	IR up	-0.0396833	0.999965	mRNA down	protein up, mRNA down, IR up
TUFM	-1.77	0.0223655	protein down	0.00869685	0.0109013	IR up	-0.0108409	0.999965	mRNA down	protein down, mRNA down, IR up
TWF1	0.683	0.181846	protein up	-0.0076416	0.143414	IR down	0.663977	0.999965	mRNA up	protein up, mRNA up, IR down
TWF2	0.0681	0.823348	protein up	0.00452024	0.131647	IR up	0.257758	0.999965	mRNA up	protein up, mRNA up, IR up
TXLNG	0.286	0.483403	protein up	0.00157043	0.180046	IR up	0.191158	0.999965	mRNA up	protein up, mRNA up, IR up
TXN	-1.7	0.0602094	protein down	-0.022148	0.0446815	IR down	0.193083	0.999965	mRNA up	protein down, mRNA up, IR down
TXNDC12	0.31	0.657533	protein up	-0.0014134	NA	IR down	0.358152	0.999965	mRNA up	protein up, mRNA up, IR down
TXNDC17	-0.324	0.632125	protein down	-0.0195339	NA	IR down	0.199267	0.999965	mRNA up	protein down, mRNA up, IR down
TXNRD1	0.233	0.544501	protein up	-0.0013618	NA	IR down	-0.155962	0.999965	mRNA down	protein up, mRNA down, IR down
UBA1	-1.81	0.0267824	protein down	0.0218089	0.00876025	IR up	-0.0582981	0.999965	mRNA down	protein down, mRNA down, IR up
UBA52	-0.854	0.0561335	protein down	-0.0094158	0.0208075	IR down	0.212121	0.999965	mRNA up	protein down, mRNA up, IR down
UBAP2L	1.03	0.0163704	protein up	0.003432	NA	IR up	-0.0949234	0.999965	mRNA down	protein up, mRNA down, IR up
UBE2L3	-1.08	0.0716081	protein down	0.0004993	NA	IR up	0.112688	0.999965	mRNA up	protein down, mRNA up, IR up
UBE2N	-0.808	0.299784	protein down	0.00064145	0.142225	IR up	0.30189	0.999965	mRNA up	protein down, mRNA up, IR up
UBE2V1	0.619	0.0498169	protein up	-0.0011082	NA	IR down	-0.303063	0.999965	mRNA down	protein up, mRNA down, IR down
UBE2V2	-0.542	0.602019	protein down	-0.0014371	NA	IR down	0.497177	0.999965	mRNA up	protein down, mRNA up, IR down
UBE3C	0.344	0.734769	protein up	0.00145562	0.10769	IR up	0.137211	0.999965	mRNA up	protein up, mRNA up, IR up
UBN2	0.854	0.260724	protein up	0.0053563	0.277662	IR up	-0.478439	0.999965	mRNA down	protein up, mRNA down, IR up
UBQLN1	0.212	0.355651	protein up	-0.00512	0.018541	IR down	0.077834	0.999965	mRNA up	protein up, mRNA up, IR down
UBXN1	-1.03	0.0404018	protein down	-0.0176816	0.00585139	IR down	0.0908069	0.999965	mRNA up	protein down, mRNA up, IR down
UCHL1	-0.0398	0.875806	protein down	-0.0033121	NA	IR down	0.522826	0.999965	mRNA up	protein down, mRNA up, IR down
UGP2	0.248	0.27722	protein up	-0.0009186	0.0272438	IR down	0.361535	0.999965	mRNA up	protein up, mRNA up, IR down
UPF1	0.0465	0.913444	protein up	0.00037995	0.369462	IR up	-0.16966	0.999965	mRNA down	protein up, mRNA down, IR up
UQCRC1	0.345	0.566953	protein up	-0.0002935	NA	IR down	-0.0332959	0.999965	mRNA down	protein up, mRNA down, IR down
UQCRC2	-1.67	0.0158825	protein down	0.0109953	0.381356	IR up	0.12863	0.999965	mRNA up	protein down, mRNA up, IR up
USO1	0.506	0.108957	protein up	-0.0017912	NA	IR down	0.225165	0.999965	mRNA up	protein up, mRNA up, IR down
USP14	0.286	0.405189	protein up	-0.0005578	0.217239	IR down	0.247716	0.999965	mRNA up	protein up, mRNA up, IR down
USP5	0.681	0.482579	protein up	0.00499233	0.15421	IR up	0.00433663	0.999965	mRNA up	protein up, mRNA up, IR up
USP9X	0.462	0.337472	protein up	-0.0013846	0.00409945	IR down	-0.0640843	0.999965	mRNA down	protein up, mRNA down, IR down
VAMP3	-0.167	0.875522	protein down	-0.0438474	0.118494	IR down	0.386506	0.999965	mRNA up	protein down, mRNA up, IR down
VASP	-0.0324	0.87703	protein down	-0.0114566	1.24e-10	IR down	0.279538	0.999965	mRNA up	protein down, mRNA up, IR down
VAT1	-1.25	0.0725727	protein down	0.00287392	NA	IR up	0.138802	0.999965	mRNA up	protein down, mRNA up, IR up
VBP1	0.0778	0.732288	protein up	-0.0019933	NA	IR down	0.202931	0.999965	mRNA up	protein up, mRNA up, IR down
VCL	-3.22	0.0278477	protein down	0.00038148	NA	IR up	-0.463132	0.999965	mRNA down	protein down, mRNA down, IR up
VCP	0.268	0.252402	protein up	-0.0014529	NA	IR down	-0.200159	0.999965	mRNA down	protein up, mRNA down, IR down
VDAC1	-0.172	0.810783	protein down	0.00233457	NA	IR up	0.153769	0.999965	mRNA up	protein down, mRNA up, IR up
VDAC2	-0.107	0.844126	protein down	-0.0044568	0.0061322	IR down	0.0890925	0.999965	mRNA up	protein down, mRNA up, IR down
VIM	-0.613	0.0435296	protein down	0.00611047	NA	IR up	0.0756859	0.999965	mRNA up	protein down, mRNA up, IR up
VPS37B	-0.138	0.815463	protein down	-0.0085789	NA	IR down	-0.0108374	0.999965	mRNA down	protein down, mRNA down, IR down
VTA1	-0.805	0.266947	protein down	-0.0003049	NA	IR down	0.202282	0.999965	mRNA up	protein down, mRNA up, IR down
WDR1	0.359	0.44455	protein up	-0.0060927	0.133128	IR down	0.0562848	0.999965	mRNA up	protein up, mRNA up, IR down
XPNPEP1	0.404	0.301233	protein up	0.00627392	0.00173349	IR up	0.0903701	0.999965	mRNA up	protein up, mRNA up, IR up
XRCC5	0.0968	0.854757	protein up	0.00027344	NA	IR up	0.125264	0.999965	mRNA up	protein up, mRNA up, IR up
XRCC6	-0.792	0.289782	protein down	3.26e-05	NA	IR up	0.0704334	0.999965	mRNA up	protein down, mRNA up, IR up
YAP1	0.0329	0.96241	protein up	0.00365301	NA	IR up	0.350035	0.999965	mRNA up	protein up, mRNA up, IR up
YBX1	-0.568	0.288864	protein down	0.0111581	NA	IR up	0.151244	0.999965	mRNA up	protein down, mRNA up, IR up
YBX3	0.781	0.0625479	protein up	-0.0106626	NA	IR down	0.384664	0.999965	mRNA up	protein up, mRNA up, IR down
YWHAB	-0.231	0.398575	protein down	-0.0022568	0.0218331	IR down	0.189816	0.999965	mRNA up	protein down, mRNA up, IR down
YWHAE	-0.000456	0.998675	protein down	0.00133962	NA	IR up	0.0468867	0.999965	mRNA up	protein down, mRNA up, IR up
YWHAG	0.82	0.0201167	protein up	-0.0022696	NA	IR down	0.275974	0.999965	mRNA up	protein up, mRNA up, IR down
YWHAH	-0.195	0.425891	protein down	-0.0491717	NA	IR down	0.315844	0.999965	mRNA up	protein down, mRNA up, IR down
YWHAQ	0.511	0.055042	protein up	-0.0004981	NA	IR down	0.00040898	0.999965	mRNA up	protein up, mRNA up, IR down
YWHAZ	-0.0775	0.759921	protein down	-0.0059799	NA	IR down	0.0835811	0.999965	mRNA up	protein down, mRNA up, IR down
ZC4H2	0.428	0.282227	protein up	0.017228	NA	IR up	0.519068	0.999965	mRNA up	protein up, mRNA up, IR up
ZNF207	-0.896	0.0219309	protein down	-0.0073074	NA	IR down	-0.145171	0.999965	mRNA down	protein down, mRNA down, IR down
ZNF326	0.582	0.120727	protein up	-0.005184	0.125488	IR down	-0.0110385	0.999965	mRNA down	protein up, mRNA down, IR down
ZNF428	-0.735	0.00907531	protein down	-0.0010861	NA	IR down	-0.0294391	0.999965	mRNA down	protein down, mRNA down, IR down
ZNF512	0.508	0.20021	protein up	0.0146134	NA	IR up	-0.266104	0.999965	mRNA down	protein up, mRNA down, IR up
ZYX	0.322	0.162648	protein up	-0.0484541	2.94e-09	IR down	0.254229	0.999965	mRNA up	protein up, mRNA up, IR down
ACTBL2	1.9	0.0587241	protein up	NA	NA	NA	0.324672	0.999965	mRNA up	NA
ALB	0.525	0.21805	protein up	NA	NA	NA	-1.99223	NA	mRNA down	NA
AQP8	0.388	0.298856	protein up	NA	NA	NA	0.436108	NA	mRNA up	NA
BOLA2	-1.24	0.057215	protein down	NA	NA	NA	NA	NA	NA	NA
CAPZA3	-0.00693	0.987968	protein down	NA	NA	NA	NA	NA	NA	NA
CCDC42	0.704	0.07301	protein up	NA	NA	NA	-0.922553	0.999965	mRNA down	NA
CHMP1B	1.1	0.0852103	protein up	NA	NA	NA	0.224109	0.999965	mRNA up	NA
COA4	-0.184	0.717076	protein down	NA	NA	NA	0.261339	0.999965	mRNA up	NA
CTSD	-1.24	0.120079	protein down	NA	NA	NA	0.768222	0.999965	mRNA up	NA
DCD	0.469	0.184145	protein up	NA	NA	NA	NA	NA	NA	NA
FAM90A24P	0.439	0.346333	protein up	NA	NA	NA	NA	NA	NA	NA
GPX1	0.246	0.594143	protein up	NA	NA	NA	0.297529	0.999965	mRNA up	NA
GREM2	0.839	0.0766992	protein up	NA	NA	NA	-0.918217	0.999965	mRNA down	NA
HNRNPA0	0.585	0.184296	protein up	NA	NA	NA	0.110738	0.999965	mRNA up	NA
HSPA1B	-1.38	0.0758096	protein down	NA	NA	NA	-0.451	0.999965	mRNA down	NA
HSPA1L	-0.0196	0.982345	protein down	NA	NA	NA	-0.176394	0.999965	mRNA down	NA
HSPA6	-0.772	0.347237	protein down	NA	NA	NA	1.97093	0.924167	mRNA up	NA
IFNW1	0.343	0.429576	protein up	NA	NA	NA	NA	NA	NA	NA
IL1RL1	0.824	0.0624324	protein up	NA	NA	NA	0.00306729	NA	mRNA up	NA
KIAA1210	0.332	0.370098	protein up	NA	NA	NA	1.43266	NA	mRNA up	NA
KRT1	0.537	0.154375	protein up	NA	NA	NA	NA	NA	NA	NA
KRT9	0.588	0.151139	protein up	NA	NA	NA	-1.97262	NA	mRNA down	NA
MRPL12	-1.67	0.0279112	protein down	NA	NA	NA	0.0377301	0.999965	mRNA up	NA
MYL1	-1.93	0.0158721	protein down	NA	NA	NA	-0.132406	0.999965	mRNA down	NA
NAT8B	1.48	0.0313588	protein up	NA	NA	NA	NA	NA	NA	NA
NEDD8	-0.374	0.288954	protein down	NA	NA	NA	0.189395	0.999965	mRNA up	NA
OR2L13	0.765	0.12806	protein up	NA	NA	NA	1.12851	0.999965	mRNA up	NA
PADI6	0.29	0.452412	protein up	NA	NA	NA	1.98608	NA	mRNA up	NA
PCBP1	-1.33	0.043401	protein down	NA	NA	NA	0.153371	0.999965	mRNA up	NA
POTEKP	0.232	0.61128	protein up	NA	NA	NA	1.93494	NA	mRNA up	NA
RAET1G	0.571	0.116972	protein up	NA	NA	NA	0.62965	0.999965	mRNA up	NA
RPL13AP3	0.44	0.406203	protein up	NA	NA	NA	-1.71597	NA	mRNA down	NA
RPL39P5	1.13	0.0194381	protein up	NA	NA	NA	-0.223481	0.999965	mRNA down	NA
RRS1	0.425	0.303435	protein up	NA	NA	NA	0.245256	0.999965	mRNA up	NA
S100A7A	0.734	0.10395	protein up	NA	NA	NA	NA	NA	NA	NA
SEC22B	-0.803	0.218245	protein down	NA	NA	NA	0.51209	0.999965	mRNA up	NA
SF3B5	0.529	0.234854	protein up	NA	NA	NA	0.162871	0.999965	mRNA up	NA
SLITRK3	-0.471	0.516503	protein down	NA	NA	NA	-1.02363	0.999965	mRNA down	NA
SOWAHB	-1.57	0.0129452	protein down	NA	NA	NA	1.93587	0.999965	mRNA up	NA
SPTA1	1.36	0.0183438	protein up	NA	NA	NA	-2.69776	NA	mRNA down	NA
STATH	0.00759	0.992445	protein up	NA	NA	NA	NA	NA	NA	NA
SUMO4	-0.685	0.110492	protein down	NA	NA	NA	-2.26472	0.999965	mRNA down	NA
TUBB8	-2.19	0.0283646	protein down	NA	NA	NA	1.25293	0.999965	mRNA up	NA
UBQLN2	-1.37	0.165899	protein down	NA	NA	NA	0.121538	0.999965	mRNA up	NA
UQCRHL	0.0312	0.937059	protein up	NA	NA	NA	-0.0120362	0.999965	mRNA down	NA
AARS	-0.318	0.481142	protein down	NA	NA	NA	NA	NA	NA	NA
AKAP2	0.725	0.116898	protein up	NA	NA	NA	NA	NA	NA	NA
ATP5A1	-0.503	0.122315	protein down	NA	NA	NA	NA	NA	NA	NA
ATP5B	-3.02	0.0314465	protein down	NA	NA	NA	NA	NA	NA	NA
ATP5D	-1.78	0.00261668	protein down	NA	NA	NA	NA	NA	NA	NA
ATP5H	-0.663	0.102552	protein down	NA	NA	NA	NA	NA	NA	NA
ATP5I	0.634	0.048326	protein up	NA	NA	NA	NA	NA	NA	NA
ATP5J	-1.23	0.0251519	protein down	NA	NA	NA	NA	NA	NA	NA
ATP5O	-0.355	0.256212	protein down	NA	NA	NA	NA	NA	NA	NA
ATPIF1	0.253	0.503293	protein up	NA	NA	NA	NA	NA	NA	NA
BAP18	-0.204	0.673636	protein down	NA	NA	NA	NA	NA	NA	NA
C10orf32	1.9	0.00133066	protein up	NA	NA	NA	NA	NA	NA	NA
C14orf142	-1.04	0.088345	protein down	NA	NA	NA	NA	NA	NA	NA
CON__P00761	0.192	0.836739	protein up	NA	NA	NA	NA	NA	NA	NA
CON__P02769	-0.954	0.216717	protein down	NA	NA	NA	NA	NA	NA	NA
CON__P15636	0.509	0.234051	protein up	NA	NA	NA	NA	NA	NA	NA
CON__Q3SX28	-1.1	0.0241908	protein down	NA	NA	NA	NA	NA	NA	NA
EPRS	0.416	0.353162	protein up	NA	NA	NA	NA	NA	NA	NA
FAM129B	-0.0368	0.921643	protein down	NA	NA	NA	NA	NA	NA	NA
FAM195B	-0.695	0.292509	protein down	NA	NA	NA	NA	NA	NA	NA
FAM21A	0.198	0.737566	protein up	NA	NA	NA	NA	NA	NA	NA
H1F0	0.76	0.10627	protein up	NA	NA	NA	NA	NA	NA	NA
H1FX	0.525	0.179618	protein up	NA	NA	NA	NA	NA	NA	NA
H2AFV	0.306	0.520591	protein up	NA	NA	NA	NA	NA	NA	NA
H2AFY	0.0866	0.793256	protein up	NA	NA	NA	NA	NA	NA	NA
H3F3A	0.238	0.648871	protein up	NA	NA	NA	NA	NA	NA	NA
HARS	0.504	0.162873	protein up	NA	NA	NA	NA	NA	NA	NA
HDGFRP2	0.32	0.497888	protein up	NA	NA	NA	NA	NA	NA	NA
HIST1H1B	-0.352	0.4149	protein down	NA	NA	NA	NA	NA	NA	NA
HIST1H1C	0.102	0.784131	protein up	NA	NA	NA	NA	NA	NA	NA
HIST1H1E	-1.58	0.0557049	protein down	NA	NA	NA	NA	NA	NA	NA
HIST1H2AC	0.228	0.443176	protein up	NA	NA	NA	NA	NA	NA	NA
HIST1H2AD	0.335	0.31434	protein up	NA	NA	NA	NA	NA	NA	NA
HIST1H2AJ	0.568	0.15319	protein up	NA	NA	NA	NA	NA	NA	NA
HIST1H2BK	0.481	0.312416	protein up	NA	NA	NA	NA	NA	NA	NA
HIST1H2BL	0.703	0.103546	protein up	NA	NA	NA	NA	NA	NA	NA
HIST1H2BM	-0.0374	0.900873	protein down	NA	NA	NA	NA	NA	NA	NA
HIST1H3A	0.83	0.0697242	protein up	NA	NA	NA	NA	NA	NA	NA
HIST1H4A	0.51	0.218218	protein up	NA	NA	NA	NA	NA	NA	NA
HIST2H2AA3	0.806	0.122937	protein up	NA	NA	NA	NA	NA	NA	NA
HIST2H2AB	0.361	0.395918	protein up	NA	NA	NA	NA	NA	NA	NA
HIST2H2BE	0.87	0.0526819	protein up	NA	NA	NA	NA	NA	NA	NA
HIST2H3A	0.0225	0.966901	protein up	NA	NA	NA	NA	NA	NA	NA
HIST3H2BB	0.565	0.166514	protein up	NA	NA	NA	NA	NA	NA	NA
HN1	-0.0224	0.915529	protein down	NA	NA	NA	NA	NA	NA	NA
HN1L	0.235	0.386708	protein up	NA	NA	NA	NA	NA	NA	NA
KARS	-0.485	0.286352	protein down	NA	NA	NA	NA	NA	NA	NA
KIAA1598	0.824	0.0369187	protein up	NA	NA	NA	NA	NA	NA	NA
KIR2DS5	0.158	0.83241	protein up	NA	NA	NA	NA	NA	NA	NA
LNP	0.844	0.0594803	protein up	NA	NA	NA	NA	NA	NA	NA
MLLT4	0.529	0.234551	protein up	NA	NA	NA	NA	NA	NA	NA
MYEOV2	-0.714	0.343863	protein down	NA	NA	NA	NA	NA	NA	NA
P0DP25	-1.81	0.149809	protein down	NA	NA	NA	NA	NA	NA	NA
PPP1R2P3	0.032	0.919592	protein up	NA	NA	NA	NA	NA	NA	NA
PTRF	-0.0156	0.945529	protein down	NA	NA	NA	NA	NA	NA	NA
REV__A6NK06	0.442	0.245417	protein up	NA	NA	NA	NA	NA	NA	NA
REV__A7E2Y1	0.549	0.162978	protein up	NA	NA	NA	NA	NA	NA	NA
REV__O94876	0.574	0.169018	protein up	NA	NA	NA	NA	NA	NA	NA
REV__P24928	0.577	0.153819	protein up	NA	NA	NA	NA	NA	NA	NA
REV__P35556	0.874	0.112027	protein up	NA	NA	NA	NA	NA	NA	NA
REV__Q13976	0.234	0.529103	protein up	NA	NA	NA	NA	NA	NA	NA
REV__Q6K0P9	1.14	0.0325425	protein up	NA	NA	NA	NA	NA	NA	NA
REV__Q8NF91	1.11	0.0219042	protein up	NA	NA	NA	NA	NA	NA	NA
REV__Q8TAK5	0.649	0.114325	protein up	NA	NA	NA	NA	NA	NA	NA
REV__Q8WZ42	-0.274	0.722989	protein down	NA	NA	NA	NA	NA	NA	NA
REV__Q9H9T3	0.531	0.16522	protein up	NA	NA	NA	NA	NA	NA	NA
REV__Q9UIJ7	1.29	0.00895751	protein up	NA	NA	NA	NA	NA	NA	NA
SARS	-0.481	0.522078	protein down	NA	NA	NA	NA	NA	NA	NA
40787	0.275	0.317496	protein up	NA	NA	NA	NA	NA	NA	NA
37500	-1.42	0.171291	protein down	NA	NA	NA	NA	NA	NA	NA
39326	-0.972	0.0368719	protein down	NA	NA	NA	NA	NA	NA	NA
40057	0.175	0.694469	protein up	NA	NA	NA	NA	NA	NA	NA
SMAP	-1.36	0.0590996	protein down	NA	NA	NA	NA	NA	NA	NA
SPG20	0.534	0.202951	protein up	NA	NA	NA	NA	NA	NA	NA
SSSCA1	0.406	0.351258	protein up	NA	NA	NA	NA	NA	NA	NA
TCEB2	1.48	0.0182303	protein up	NA	NA	NA	NA	NA	NA	NA
UFD1L	0.977	0.156153	protein up	NA	NA	NA	NA	NA	NA	NA
VARS	-1.14	0.0769586	protein down	NA	NA	NA	NA	NA	NA	NA
WARS	-1.11	0.098973	protein down	NA	NA	NA	NA	NA	NA	NA
WIBG	-0.272	0.605367	protein down	NA	NA	NA	NA	NA	NA	NA
YARS	0.733	0.304737	protein up	NA	NA	NA	NA	NA	NA	NA
YARS	0.733	0.304737	protein up	NA	NA	NA	NA	NA	NA	NA
